# Supplementary material for: Glucosinolate diversity in seven field-collected Brassicaceae species
Source: PLoS One. 2025 Nov 13;20(11):e0336172. doi: 10.1371/journal.pone.0336172 (PMC12614607; doi:10.1371/journal.pone.0336172)
Supplement: S2 Table — (XLSX) [file pone.0336172.s002.xlsx]

## Sheet: plants-checked
S2 Table: Sample table: Plant samples.
species	population	sample event	sample	sample_ID	collection date DDMMYY	Standort	latitude	longitude	plant stage	collected plant material	larvae on plant?	larvae on collected leaf?	feeding traces?
Cardamine amara	1	A	A01	CaL1_01p1	10.05.21	DE_Volkmarode_BS	52.2917	10.6196	flowering	cauline leaves	no	no	no
Cardamine amara	1	A	A02	CaL1_02p1	10.05.21	DE_Volkmarode_BS	52.2917	10.6196	flowering	cauline leaves	no	no	no
Cardamine amara	1	B	B01	CaL2_01p1	04.06.21	DE_Volkmarode_BS	52.2917	10.6196	fruiting with siliques	cauline leaves	yes	yes	yes
Cardamine amara	1	B	B02	CaL2_02p1	04.06.21	DE_Volkmarode_BS	52.2917	10.6196	fruiting with siliques	cauline leaves	yes	yes	yes
Cardamine amara	1	B	B03	CaL2_03p1	04.06.21	DE_Volkmarode_BS	52.2917	10.6196	fruiting with siliques	cauline leaves	yes	yes	yes
Cardamine amara	1	B	B04	CaL2_04p1	04.06.21	DE_Volkmarode_BS	52.2917	10.6196	fruiting with siliques	cauline leaves	yes	yes	yes
Cardamine amara	1	B	B05	CaL2_05p1	04.06.21	DE_Volkmarode_BS	52.2917	10.6196	fruiting with siliques	cauline leaves	yes	yes	yes
Cardamine amara	1	B	B06	CaL2_06p1	04.06.21	DE_Volkmarode_BS	52.2917	10.6196	fruiting with siliques	cauline leaves	no	no	yes
Cardamine amara	1	B	B07	CaL2_07p1	04.06.21	DE_Volkmarode_BS	52.2917	10.6196	fruiting with siliques	cauline leaves	no	no	yes
Cardamine amara	1	C	C01	CaL3_01p1	20.04.22	DE_Volkmarode_BS	52.2917	10.6196	bolting	cauline leaves	no	no	yes
Cardamine amara	1	C	C02	CaL3_02p1	20.04.22	DE_Volkmarode_BS	52.2917	10.6196	bolting	cauline leaves	no	no	no
Cardamine amara	1	C	C03	CaL3_03p1	20.04.22	DE_Volkmarode_BS	52.2917	10.6196	bolting	cauline leaves	no	no	yes
Cardamine amara	1	D	D01	CaL4_01p1	05.05.22	DE_Volkmarode_BS	52.2917	10.6196	flowering	cauline leaves	no	no	yes
Cardamine amara	1	D	D02	CaL4_02p1	05.05.22	DE_Volkmarode_BS	52.2917	10.6196	bolting	cauline leaves	no	no	no
Cardamine amara	1	D	D03	CaL4_03p1	05.05.22	DE_Volkmarode_BS	52.2917	10.6196	flowering	cauline leaves	no	no	no
Cardamine amara	1	E	E01	CaL5_01p1	25.05.22	DE_Volkmarode_BS	52.2917	10.6196	fruiting with siliques	cauline leaves	no	no	yes
Cardamine amara	1	E	E02	CaL5_02p1	25.05.22	DE_Volkmarode_BS	52.2917	10.6196	fruiting with siliques	cauline leaves	no	no	yes
Cardamine amara	1	E	E03	CaL5_03p1	25.05.22	DE_Volkmarode_BS	52.2917	10.6196	fruiting with siliques	cauline leaves	no	no	yes
Cardamine amara	2	F	F01	CaM1_02p1	03.05.21	FR_Chevreuse	48.702	2.031	flowering	cauline leaves	no	no	no
Cardamine amara	2	F	F02	CaM1_03p1	03.05.21	FR_Chevreuse	48.702	2.031	flowering	cauline leaves	no	no	no
Cardamine amara	2	F	F03	CaM1_04p1	03.05.21	FR_Chevreuse	48.702	2.031	flowering	cauline leaves	no	no	no
Cardamine amara	2	F	F04	CaM1_05p1	03.05.21	FR_Chevreuse	48.702	2.031	flowering	cauline leaves	no	no	yes
Cardamine amara	2	F	F05	CaM1_06p1	03.05.21	FR_Chevreuse	48.702	2.031	flowering	cauline leaves	no	no	yes
Cardamine amara	2	F	F06	CaM1_07p1	03.05.21	FR_Chevreuse	48.702	2.031	flowering	cauline leaves	no	no	yes
Cardamine amara	2	F	F07	CaM1_08p1	03.05.21	FR_Chevreuse	48.702	2.031	flowering	cauline leaves	no	no	yes
Cardamine amara	2	F	F08	CaM1_09p1	03.05.21	FR_Chevreuse	48.702	2.031	flowering	cauline leaves	no	no	no
Cardamine amara	2	F	F09	CaM1_10p1	03.05.21	FR_Chevreuse	48.702	2.031	flowering	cauline leaves	no	no	yes
Cardamine amara	2	F	F10	CaM1_11p1	03.05.21	FR_Chevreuse	48.702	2.031	flowering	cauline leaves	no	no	yes
Cardamine amara	2	G	G01	CaM4_01p1	10.05.22	FR_Chevreuse	48.702	2.031	flowering	cauline leaves	no	no	no
Cardamine amara	2	G	G02	CaM4_02p1	10.05.22	FR_Chevreuse	48.702	2.031	flowering	cauline leaves	no	no	no
Cardamine amara	2	G	G03	CaM4_03p1	10.05.22	FR_Chevreuse	48.702	2.031	flowering	cauline leaves	no	no	no
Cardamine amara	2	G	G04	CaM4_04p1	10.05.22	FR_Chevreuse	48.702	2.031	flowering	cauline leaves	no	no	no
Cardamine amara	2	G	G05	CaM4_05p1	10.05.22	FR_Chevreuse	48.702	2.031	flowering	cauline leaves	no	no	no
Cardamine amara	2	G	G06	CaM4_06p1	10.05.22	FR_Chevreuse	48.702	2.031	flowering	cauline leaves	no	no	no
Cardamine amara	3	H	H01	CaM2_01p1	07.05.21	FR_Etang de Cernay	48.675	1.961	flowering	cauline leaves	no	no	no
Cardamine amara	3	H	H02	CaM2_02p1	07.05.21	FR_Etang de Cernay	48.675	1.961	flowering	cauline leaves	no	no	yes
Cardamine amara	3	H	H03	CaM2_03p1	07.05.21	FR_Etang de Cernay	48.675	1.961	flowering	cauline leaves	no	no	yes
Cardamine amara	3	H	H04	CaM2_04p1	07.05.21	FR_Etang de Cernay	48.675	1.961	flowering	cauline leaves	no	no	no
Cardamine amara	3	H	H05	CaM2_05p1	07.05.21	FR_Etang de Cernay	48.675	1.961	flowering	cauline leaves	no	no	no
Cardamine amara	3	H	H06	CaM2_06p1	07.05.21	FR_Etang de Cernay	48.675	1.961	flowering	cauline leaves	no	no	yes
Cardamine amara	3	H	H07	CaM2_07p1	07.05.21	FR_Etang de Cernay	48.675	1.961	flowering	cauline leaves	no	no	no
Cardamine amara	3	H	H08	CaM2_08p1	07.05.21	FR_Etang de Cernay	48.675	1.961	flowering	cauline leaves	no	no	no
Cardamine amara	3	H	H09	CaM2_09p1	07.05.21	FR_Etang de Cernay	48.675	1.961	flowering	cauline leaves	no	no	yes
Cardamine amara	3	H	H10	CaM2_10p1	07.05.21	FR_Etang de Cernay	48.675	1.961	flowering	cauline leaves	no	no	no
Cardamine amara	3	I	I01	CaM3_01p1	06.05.22	FR_Etang de Cernay	48.675	1.961	flowering	cauline leaves	no	no	no
Cardamine amara	3	I	I02	CaM3_02p1	06.05.22	FR_Etang de Cernay	48.675	1.961	flowering	cauline leaves	no	no	no
Cardamine amara	3	I	I03	CaM3_03p1	06.05.22	FR_Etang de Cernay	48.675	1.961	flowering	cauline leaves	no	no	no
Cardamine amara	3	I	I04	CaM3_04p1	06.05.22	FR_Etang de Cernay	48.675	1.961	flowering	cauline leaves	no	no	no
Cardamine amara	3	I	I05	CaM3_05p1	06.05.22	FR_Etang de Cernay	48.675	1.961	flowering	cauline leaves	no	no	no
Cardamine amara	3	I	I06	CaM3_06p1	06.05.22	FR_Etang de Cernay	48.675	1.961	flowering	cauline leaves	no	no	no
Cardamine amara	3	I	I07	CaM3_07p1	06.05.22	FR_Etang de Cernay	48.675	1.961	flowering	cauline leaves	no	no	no
Cardamine amara	3	I	I08	CaM3_08p1	06.05.22	FR_Etang de Cernay	48.675	1.961	flowering	cauline leaves	no	no	no
Cardamine impatiens	1	A	A01	CiM2	18.06.21	DE_Jena, Woellmisse	50.901	11.648	fruiting with siliques	cauline leaves	no	no	no
Cardamine impatiens	2	B	B01	CiM1_01p1	27.05.21	FR_Etang du Moulin a Renard Bievre	48.789	2.084	flowering	cauline leaves	no	no	no
Cardamine impatiens	2	B	B02	CiM1_02p1	27.05.21	FR_Etang du Moulin a Renard Bievre	48.789	2.084	flowering	cauline leaves	no	no	no
Cardamine impatiens	2	B	B03	CiM1_03p1	27.05.21	FR_Etang du Moulin a Renard Bievre	48.789	2.084	flowering	cauline leaves	no	no	no
Cardamine impatiens	2	B	B04	CiM1_04p1	27.05.21	FR_Etang du Moulin a Renard Bievre	48.789	2.084	flowering	cauline leaves	no	no	no
Cardamine impatiens	2	B	B05	CiM1_05p1	27.05.21	FR_Etang du Moulin a Renard Bievre	48.789	2.084	bolting	cauline leaves	no	no	no
Cardamine impatiens	2	B	B06	CiM1_06p1	27.05.21	FR_Etang du Moulin a Renard Bievre	48.789	2.084	flowering	cauline leaves	no	no	no
Cardamine impatiens	3	C	C01	CiM3_01p1	02.06.22	FR_Etang du Moulin a Renard Bievre	48.786	2.084	fruiting with siliques	cauline leaves	no	no	no
Cardamine impatiens	3	C	C02	CiM3_02p1	02.06.22	FR_Etang du Moulin a Renard Bievre	48.786	2.084	fruiting with siliques	cauline leaves	no	no	no
Cardamine impatiens	3	C	C03	CiM3_03p1	02.06.22	FR_Etang du Moulin a Renard Bievre	48.786	2.084	fruiting with siliques	cauline leaves	no	no	no
Cardamine impatiens	3	C	C04	CiM3_04p1	02.06.22	FR_Etang du Moulin a Renard Bievre	48.786	2.084	fruiting with siliques	cauline leaves	no	no	no
Cardamine impatiens	3	C	C05	CiM3_05p1	02.06.22	FR_Etang du Moulin a Renard Bievre	48.786	2.084	fruiting with siliques	cauline leaves	no	no	no
Cardamine impatiens	3	C	C06	CiM3_06p1	02.06.22	FR_Etang du Moulin a Renard Bievre	48.786	2.084	fruiting with siliques	cauline leaves	no	no	no
Cardamine pratensis	1	A	A01	CpL2_01p1	19.05.21	DE_Weststadt_BS	52.254	10.4628	flowering	cauline leaves	no	no	no
Cardamine pratensis	1	A	A02	CpL2_02p1	19.05.21	DE_Weststadt_BS	52.254	10.4628	flowering	cauline leaves	no	no	no
Cardamine pratensis	2	B	B01	CpL1_01p1	10.05.21	DE_Volkmarode_BS	52.2892	10.6278	flowering	cauline leaves	yes	yes	no
Cardamine pratensis	2	B	B02	CpL1_02p1	10.05.21	DE_Volkmarode_BS	52.2892	10.6278	flowering	cauline leaves	no	no	no
Cardamine pratensis	2	B	B03	CpL1_03p1	10.05.21	DE_Volkmarode_BS	52.2892	10.6278	flowering	cauline leaves	no	no	no
Cardamine pratensis	2	B	B04	CpL1_04p2	10.05.21	DE_Volkmarode_BS	52.2892	10.6278	flowering	cauline leaves	yes	no	no
Cardamine pratensis	2	B	B05	CpL1_05p1	10.05.21	DE_Volkmarode_BS	52.2892	10.6278	flowering	cauline leaves	yes	yes	no
Cardamine pratensis	2	C	C01	CpL3_01p1	04.06.21	DE_Volkmarode_BS	52.2892	10.6278	fruiting with siliques	cauline leaves	yes	yes	yes
Cardamine pratensis	2	C	C02	CpL3_02p1	04.06.21	DE_Volkmarode_BS	52.2892	10.6278	flowering	cauline leaves	yes	yes	yes
Cardamine pratensis	2	C	C03	CpL3_03p1	04.06.21	DE_Volkmarode_BS	52.2892	10.6278	fruiting with siliques	cauline leaves	no	no	no
Cardamine pratensis	2	C	C04	CpL3_04p1	04.06.21	DE_Volkmarode_BS	52.2892	10.6278	fruiting with siliques	cauline leaves	yes	yes	yes
Cardamine pratensis	2	D	D01	CpL5_01p1	20.04.22	DE_Volkmarode_BS	52.2892	10.6278	bolting	rosette leaves	no	no	no
Cardamine pratensis	2	D	D02	CpL5_02p1	20.04.22	DE_Volkmarode_BS	52.2892	10.6278	bolting	rosette leaves	no	no	yes
Cardamine pratensis	2	D	D03	CpL5_03p1	20.04.22	DE_Volkmarode_BS	52.2892	10.6278	bolting	rosette leaves	no	no	no
Cardamine pratensis	2	E	E01	CpL8_01p1	05.05.22	DE_Volkmarode_BS	52.2892	10.6278	flowering	cauline leaves	no	no	yes
Cardamine pratensis	2	E	E02	CpL8_02p1	05.05.22	DE_Volkmarode_BS	52.2892	10.6278	flowering	cauline leaves	no	no	no
Cardamine pratensis	2	E	E03	CpL8_03p1	05.05.22	DE_Volkmarode_BS	52.2892	10.6278	bolting	cauline leaves	no	no	no
Cardamine pratensis	2	E	E04	CpL8_04p1	05.05.22	DE_Volkmarode_BS	52.2892	10.6278	bolting	cauline leaves	no	no	no
Cardamine pratensis	3	F	F01	CpL7_01p1	28.04.22	DE_Liebenburg	51.9712	10.4281	flowering	cauline leaves	no	no	yes
Cardamine pratensis	3	F	F02	CpL7_02p1	28.04.22	DE_Liebenburg	51.9712	10.4281	flowering	cauline leaves	no	no	yes
Cardamine pratensis	3	F	F03	CpL7_03p1	28.04.22	DE_Liebenburg	51.9712	10.4281	flowering	cauline leaves	no	no	yes
Cardamine pratensis	3	F	F04	CpL7_04p1	28.04.22	DE_Liebenburg	51.9712	10.4281	flowering	cauline leaves	no	no	yes
Cardamine pratensis	3	F	F05	CpL7_05p1	28.04.22	DE_Liebenburg	51.9712	10.4281	fruiting with siliques	cauline leaves	no	no	yes
Cardamine pratensis	4	G	G01	CpL4_01p1	09.06.21	DE_Goslar	51.9029	10.4145	flowering	cauline leaves	no	no	yes
Cardamine pratensis	4	G	G02	CpL4_02p1	09.06.21	DE_Goslar	51.9029	10.4145	flowering	cauline leaves	no	no	yes
Cardamine pratensis	4	G	G03	CpL4_03p1	09.06.21	DE_Goslar	51.9029	10.4145	flowering	cauline leaves	no	no	no
Cardamine pratensis	4	G	G04	CpL4_04p1	09.06.21	DE_Goslar	51.9029	10.4145	flowering	cauline leaves	no	no	yes
Cardamine pratensis	4	G	G05	CpL4_05p1	09.06.21	DE_Goslar	51.9029	10.4145	flowering	cauline leaves	no	no	no
Cardamine pratensis	4	G	G06	CpL4_06p1	09.06.21	DE_Goslar	51.9029	10.4145	flowering	cauline leaves	no	no	no
Cardamine pratensis	4	H	H01	CpL6_01p1	28.04.22	DE_Goslar	51.9029	10.4145	flowering	cauline leaves	no	no	yes
Cardamine pratensis	4	H	H02	CpL6_02p1	28.04.22	DE_Goslar	51.9029	10.4145	bolting	cauline leaves	no	no	no
Cardamine pratensis	4	H	H03	CpL6_03p1	28.04.22	DE_Goslar	51.9029	10.4145	flowering	cauline leaves	no	no	yes
Cardamine pratensis	5	I	I01	CpL9_01p1	13.05.22	DE_Wernigerode	51.8175	10.7865	flowering	cauline leaves	yes	yes	no
Cardamine pratensis	5	I	I02	CpL9_02p1	13.05.22	DE_Wernigerode	51.8175	10.7865	flowering	cauline leaves	yes	yes	yes
Cardamine pratensis	5	I	I03	CpL9_03p1	13.05.22	DE_Wernigerode	51.8175	10.7865	flowering	cauline leaves	no	no	no
Cardamine pratensis	6	J	J01	CpM2_01p1	10.05.21	FR_Chevreuse	48.694	2.025	flowering	cauline leaves	no	no	no
Cardamine pratensis	6	J	J02	CpM2_02p1	10.05.21	FR_Chevreuse	48.694	2.025	flowering	cauline leaves	no	no	no
Cardamine pratensis	6	J	J03	CpM2_03p1	10.05.21	FR_Chevreuse	48.694	2.025	flowering	cauline leaves	no	no	no
Cardamine pratensis	6	J	J04	CpM2_04p1	10.05.21	FR_Chevreuse	48.694	2.025	flowering	cauline leaves	no	no	no
Cardamine pratensis	6	J	J05	CpM2_05p1	10.05.21	FR_Chevreuse	48.694	2.025	flowering	cauline leaves	no	no	no
Cardamine pratensis	6	J	J06	CpM2_06p1	10.05.21	FR_Chevreuse	48.694	2.025	flowering	cauline leaves	no	no	no
Cardamine pratensis	6	J	J07	CpM2_07p1	10.05.21	FR_Chevreuse	48.694	2.025	flowering	cauline leaves	no	no	no
Cardamine pratensis	6	J	J08	CpM2_08p1	10.05.21	FR_Chevreuse	48.694	2.025	flowering	cauline leaves	no	no	no
Cardamine pratensis	6	J	J09	CpM2_09p1	10.05.21	FR_Chevreuse	48.694	2.025	flowering	cauline leaves	no	no	no
Cardamine pratensis	6	K	K01	CpM3_01p1	06.05.22	FR_Chevreuse	48.694	2.025	flowering	cauline leaves	no	no	no
Cardamine pratensis	6	K	K02	CpM3_02p1	06.05.22	FR_Chevreuse	48.694	2.025	flowering	cauline leaves	no	no	no
Cardamine pratensis	6	K	K03	CpM3_03p1	06.05.22	FR_Chevreuse	48.694	2.025	flowering	cauline leaves	no	no	no
Cardamine pratensis	6	K	K04	CpM3_04p1	06.05.22	FR_Chevreuse	48.694	2.025	flowering	cauline leaves	no	no	no
Cardamine pratensis	6	K	K05	CpM3_05p1	06.05.22	FR_Chevreuse	48.694	2.025	flowering	cauline leaves	no	no	no
Cardamine pratensis	6	K	K06	CpM3_06p1	06.05.22	FR_Chevreuse	48.694	2.025	flowering	cauline leaves	no	no	no
Cardamine pratensis	7	L	L01	CpM1_01p1	23.04.21	FR_Bures sur Yvette	48.7	2.163	flowering	cauline leaves	no	no	no
Cardamine pratensis	7	L	L02	CpM1_02p1	23.04.21	FR_Bures sur Yvette	48.7	2.163	flowering	cauline leaves	no	no	no
Cardamine pratensis	7	L	L03	CpM1_03p1	23.04.21	FR_Bures sur Yvette	48.7	2.163	flowering	cauline leaves	no	no	no
Cardamine pratensis	7	L	L04	CpM1_04p1	23.04.21	FR_Bures sur Yvette	48.7	2.163	flowering	cauline leaves	no	no	no
Descurainia sophia	1	A	A01	DeM1_01p1	18.06.21	DE_Jena	50.946	11.617	flowering	cauline leaves	no	no	no
Descurainia sophia	1	A	A02	DeM1_02p1	18.06.21	DE_Jena	50.946	11.617	flowering	cauline leaves	no	no	no
Descurainia sophia	1	A	A03	DeM1_03p1	18.06.21	DE_Jena	50.946	11.617	flowering	cauline leaves	no	no	no
Descurainia sophia	1	A	A04	DeM1_04p1	18.06.21	DE_Jena	50.946	11.617	flowering	cauline leaves	no	no	no
Descurainia sophia	2	B	B01	DeH2_01p1	2021		50.8443	11.2642	flowering	cauline leaves	no	no
Descurainia sophia	3	C	C01	DeH1_01p1	2021		50.8984	11.5475	flowering	cauline leaves	no	no
Hesperis matronalis	1	A	A01	HmL1_01p2	19.05.21	DE_Weststadt_BS	52.2475	10.4594	bolting	cauline leaves	no	no	yes
Hesperis matronalis	1	A	A02	HmL1_02p2	19.05.21	DE_Weststadt_BS	52.2475	10.4594	bolting	cauline leaves	no	no	yes
Hesperis matronalis	1	A	A03	HmL1_03p1	19.05.21	DE_Weststadt_BS	52.2475	10.4594	bolting	cauline leaves	yes	yes	yes
Hesperis matronalis	1	A	A04	HmL1_04p1	19.05.21	DE_Weststadt_BS	52.2475	10.4594	flowering	cauline leaves	no	no	no
Hesperis matronalis	1	B	B01	HmL3_01p1	24.06.21	DE_Weststadt_BS	52.2475	10.4594	flowering	cauline leaves	yes	yes	yes
Hesperis matronalis	1	B	B02	HmL3_02p1	24.06.21	DE_Weststadt_BS	52.2475	10.4594	flowering	cauline leaves	no	no	no
Hesperis matronalis	1	B	B03	HmL3_03p1	24.06.21	DE_Weststadt_BS	52.2475	10.4594	flowering	cauline leaves	no	no	yes
Hesperis matronalis	1	B	B04	HmL3_04p1	24.06.21	DE_Weststadt_BS	52.2475	10.4594	flowering	cauline leaves	no	no	yes
Hesperis matronalis	1	C	C01	HmL4_01p1	20.04.22	DE_Weststadt_BS	52.2475	10.4594	Rosette	rosette leaves	yes	yes	yes
Hesperis matronalis	1	C	C02	HmL4_02p1	20.04.22	DE_Weststadt_BS	52.2475	10.4594	Rosette	rosette leaves	no	no	no
Hesperis matronalis	1	C	C03	HmL4_03p1	20.04.22	DE_Weststadt_BS	52.2475	10.4594	Rosette	rosette leaves	no	no	yes
Hesperis matronalis	1	D	D01	HmL7_01p1	25.05.22	DE_Weststadt_BS	52.2475	10.4594	fruiting with siliques	cauline leaves	no	no	yes
Hesperis matronalis	1	D	D02	HmL7_02p1	25.05.22	DE_Weststadt_BS	52.2475	10.4594	flowering	cauline leaves	no	no	no
Hesperis matronalis	1	D	D03	HmL7_03p1	25.05.22	DE_Weststadt_BS	52.2475	10.4594	flowering	cauline leaves	no	no	yes
Hesperis matronalis	1	E	E01	HmL8_01p1	27.06.22	DE_Weststadt_BS	52.2475	10.4594	fruiting with siliques	cauline leaves	yes	yes	yes
Hesperis matronalis	1	E	E02	HmL8_02p1	27.06.22	DE_Weststadt_BS	52.2475	10.4594	fruiting with siliques	cauline leaves	no	no	yes
Hesperis matronalis	2	F	F01	HmL2_01p1	23.06.21	DE_Quedlinburg	51.8217	11.118	flowering	cauline leaves	no	no	yes
Hesperis matronalis	2	F	F02	HmL2_02p1	23.06.21	DE_Quedlinburg	51.8217	11.118	flowering	cauline leaves	no	no	no
Hesperis matronalis	2	F	F03	HmL2_03p1	23.06.21	DE_Quedlinburg	51.8217	11.118	flowering	cauline leaves	no	no	no
Hesperis matronalis	2	F	F04	HmL2_04p1	23.06.21	DE_Quedlinburg	51.8217	11.118	flowering	cauline leaves	no	no	no
Hesperis matronalis	2	G	G01	HmL5_01p1	27.04.22	DE_Quedlinburg	51.8217	11.118	Rosette	rosette leaves	no	no	yes
Hesperis matronalis	2	G	G02	HmL5_02p1	27.04.22	DE_Quedlinburg	51.8217	11.118	Rosette	rosette leaves	no	no	yes
Hesperis matronalis	2	G	G03	HmL5_03p1	27.04.22	DE_Quedlinburg	51.8217	11.118	Rosette	rosette leaves	no	no	yes
Hesperis matronalis	2	H	H01	HmL6_01p1	18.05.22	DE_Quedlinburg	51.8217	11.118	flowering	cauline leaves	no	no	yes
Hesperis matronalis	2	H	H02	HmL6_02p1	18.05.22	DE_Quedlinburg	51.8217	11.118	flowering	cauline leaves	no	no	yes
Hesperis matronalis	2	H	H03	HmL6_03p1	18.05.22	DE_Quedlinburg	51.8217	11.118	bolting	cauline leaves	no	no	yes
Hesperis matronalis	3	I	I01	HmM4_01p1	16.06.21	DE_Oelsen	50.815	13.921	flowering	cauline leaves	no	no	no
Hesperis matronalis	3	I	I02	HmM4_02p1	16.06.21	DE_Oelsen	50.815	13.921	flowering	cauline leaves	no	no	no
Hesperis matronalis	3	I	I03	HmM4_03p1	16.06.21	DE_Oelsen	50.815	13.921	flowering	cauline leaves	no	no	no
Hesperis matronalis	4	J	J01	HmM5_01p1	16.06.21	DE_Breitenau	50.808	13.889	flowering	cauline leaves	yes	yes	no
Hesperis matronalis	4	J	J02	HmM5_02p1	16.06.21	DE_Breitenau	50.808	13.889	flowering	cauline leaves	yes	yes	no
Hesperis matronalis	5	K	K01	HmM3_01p1	24.05.21	FR_Giverny	49.075	1.532	flowering	cauline leaves	no	no	no
Hesperis matronalis	5	K	K02	HmM3_02p1	24.05.21	FR_Giverny	49.075	1.532	flowering	cauline leaves	no	no	no
Hesperis matronalis	5	K	K03	HmM3_03p1	24.05.21	FR_Giverny	49.075	1.532	flowering	cauline leaves	no	no	yes
Hesperis matronalis	5	K	K04	HmM3_04p1	24.05.21	FR_Giverny	49.075	1.532	flowering	cauline leaves	no	no	yes
Hesperis matronalis	5	K	K05	HmM3_05p1	24.05.21	FR_Giverny	49.075	1.532	flowering	cauline leaves	no	no	yes
Hesperis matronalis	6	L	L01	HmM6_01p1	06.05.22	FR_Chevreuse_Garten	48.703	2.051	flowering	cauline leaves	no	no	no
Hesperis matronalis	6	L	L02	HmM6_02p1	06.05.22	FR_Chevreuse_Garten	48.703	2.051	flowering	cauline leaves	no	no	no
Hesperis matronalis	6	L	L03	HmM6_03p1	06.05.22	FR_Chevreuse_Garten	48.703	2.051	flowering	cauline leaves	no	no	yes
Hesperis matronalis	6	L	L04	HmM6_04p1	06.05.22	FR_Chevreuse_Garten	48.703	2.051	flowering	cauline leaves	no	no	yes
Hesperis matronalis	6	L	L05	HmM6_05p1	06.05.22	FR_Chevreuse_Garten	48.703	2.051	flowering	cauline leaves	no	no	yes
Hesperis matronalis	6	L	L06	HmM6_06p1	06.05.22	FR_Chevreuse_Garten	48.703	2.051	flowering	cauline leaves	no	no	yes
Hesperis matronalis	7	M	M01	HmM2_01p1	16.05.21	FR_Saint-Bris-le-Vineux	47.742	3.654	flowering	cauline leaves	no	no	no
Hesperis matronalis	7	M	M02	HmM2_02p1	16.05.21	FR_Saint-Bris-le-Vineux	47.742	3.654	flowering	cauline leaves	no	no	no
Hesperis matronalis	7	M	M03	HmM2_03p1	16.05.21	FR_Saint-Bris-le-Vineux	47.742	3.654	flowering	cauline leaves	no	no	no
Hesperis matronalis	7	M	M04	HmM2_04p1	16.05.21	FR_Saint-Bris-le-Vineux	47.742	3.654	flowering	cauline leaves	no	no	no
Hesperis matronalis	7	M	M05	HmM2_05p1	16.05.21	FR_Saint-Bris-le-Vineux	47.742	3.654	flowering	cauline leaves	no	no	no
Hesperis matronalis	7	M	M06	HmM2_06p1	16.05.21	FR_Saint-Bris-le-Vineux	47.742	3.654	flowering	cauline leaves	no	no	no
Hesperis matronalis	8	N	N01	HmM1_01p1	14.05.21	FR_Alise-Sainte_Reine	47.537	4.494	flowering	cauline leaves	no	no	yes
Hesperis matronalis	8	N	N02	HmM1_02p1	14.05.21	FR_Alise-Sainte_Reine	47.537	4.494	flowering	cauline leaves	no	no	no
Hesperis matronalis	8	N	N03	HmM1_03p1	14.05.21	FR_Alise-Sainte_Reine	47.537	4.494	flowering	cauline leaves	no	no	no
Hesperis matronalis	8	N	N04	HmM1_04p1	14.05.21	FR_Alise-Sainte_Reine	47.537	4.494	flowering	cauline leaves	no	no	no
Hesperis matronalis	8	N	N05	HmM1_05p1	14.05.21	FR_Alise-Sainte_Reine	47.537	4.494	flowering	cauline leaves	no	no	no
Hesperis matronalis	8	N	N06	HmM1_06p1	14.05.21	FR_Alise-Sainte_Reine	47.537	4.494	flowering	cauline leaves	no	no	no
Hesperis matronalis	8	N	N07	HmM1_07p1	14.05.21	FR_Alise-Sainte_Reine	47.537	4.494	flowering	cauline leaves	no	no	no
Hesperis matronalis	8	N	N08	HmM1_08p1	14.05.21	FR_Alise-Sainte_Reine	47.537	4.494	flowering	cauline leaves	no	no	no
Lepidium draba	1	A	A01	LdL2_01p1	19.05.21	DE_Watenbüttel_BS	52.312	10.4667	bolting	cauline leaves	yes	yes	yes
Lepidium draba	1	A	A02	LdL2_02p1	19.05.21	DE_Watenbüttel_BS	52.312	10.4667	flowering	cauline leaves	no	no	no
Lepidium draba	1	A	A03	LdL2_03p1	19.05.21	DE_Watenbüttel_BS	52.312	10.4667	bolting	cauline leaves	no	no	no
Lepidium draba	2	B	B01	LdL6_01p1	24.06.21	DE_Ringgleis-Süd_BS	52.2483	10.5592	flowering	cauline leaves	no	no	no
Lepidium draba	2	B	B02	LdL6_02p1	24.06.21	DE_Ringgleis-Süd_BS	52.2483	10.5592	bolting	cauline leaves	no	no	no
Lepidium draba	2	B	B03	LdL6_03p1	24.06.21	DE_Ringgleis-Süd_BS	52.2483	10.5592	flowering	cauline leaves	no	no	yes
Lepidium draba	2	B	B04	LdL6_04p1	24.06.21	DE_Ringgleis-Süd_BS	52.2483	10.5592	flowering	cauline leaves	no	no	yes
Lepidium draba	2	C	C01	LdL11_01p1	05.05.22	DE_Ringgleis-Süd_BS	52.2483	10.5592	flowering	cauline leaves	no	no	yes
Lepidium draba	2	C	C02	LdL11_02p1	05.05.22	DE_Ringgleis-Süd_BS	52.2483	10.5592	bolting	cauline leaves	no	no	yes
Lepidium draba	2	C	C03	LdL11_03p1	05.05.22	DE_Ringgleis-Süd_BS	52.2483	10.5592	bolting	cauline leaves	no	no	yes
Lepidium draba	3	D	D01	LdL1_01p1	19.05.21	DE_Heidberg_BS	52.2218	10.5498	flowering	cauline leaves	no	no	no
Lepidium draba	3	D	D02	LdL1_02p1	19.05.21	DE_Heidberg_BS	52.2218	10.5498	flowering	cauline leaves	no	no	no
Lepidium draba	3	D	D03	LdL1_03p1	19.05.21	DE_Heidberg_BS	52.2218	10.5498	flowering	cauline leaves	no	no	no
Lepidium draba	3	D	D04	LdL1_04p1	19.05.21	DE_Heidberg_BS	52.2218	10.5498	flowering	cauline leaves	no	no	yes
Lepidium draba	3	E	E01	LdL8_01p1	20.04.22	DE_Heidberg_BS	52.2218	10.5498	bolting	cauline leaves	yes	yes	no
Lepidium draba	3	E	E02	LdL8_02p1	20.04.22	DE_Heidberg_BS	52.2218	10.5498	bolting	cauline leaves	yes	yes	yes
Lepidium draba	3	E	E03	LdL8_04p2	20.04.22	DE_Heidberg_BS	52.2218	10.5498	bolting	cauline leaves	yes	no	no
Lepidium draba	3	F	F01	LdL14_01p1	25.05.22	DE_Heidberg_BS	52.2218	10.5498	flowering	cauline leaves	no	no	no
Lepidium draba	3	F	F02	LdL14_02p1	25.05.22	DE_Heidberg_BS	52.2218	10.5498	fruiting with siliques	cauline leaves	no	no	no
Lepidium draba	3	F	F03	LdL14_03p1	25.05.22	DE_Heidberg_BS	52.2218	10.5498	fruiting with siliques	cauline leaves	no	no	no
Lepidium draba	4	G	G01	LdL7_01p1	07.07.21	DE_Salzgitter_BS	52.2134	10.4146	flowering	cauline leaves	no	no	yes
Lepidium draba	4	G	G02	LdL7_02p1	07.07.21	DE_Salzgitter_BS	52.2134	10.4146	flowering	cauline leaves	no	no	yes
Lepidium draba	4	G	G03	LdL7_03p1	07.07.21	DE_Salzgitter_BS	52.2134	10.4146	bolting	cauline leaves	no	no	yes
Lepidium draba	4	G	G04	LdL7_04p1	07.07.21	DE_Salzgitter_BS	52.2134	10.4146	bolting	cauline leaves	no	no	yes
Lepidium draba	4	H	H01	LdL10_01p1	05.05.22	DE_Salzgitter_BS	52.2134	10.4146	flowering	cauline leaves	no	no	yes
Lepidium draba	4	H	H02	LdL10_02p1	05.05.22	DE_Salzgitter_BS	52.2134	10.4146	bolting	cauline leaves	no	no	yes
Lepidium draba	4	H	H03	LdL10_03p1	05.05.22	DE_Salzgitter_BS	52.2134	10.4146	bolting	cauline leaves	no	no	yes
Lepidium draba	5	I	I01	LdL3_01p1	01.06.21	DE_Salzgitter	52.1887	10.4192	flowering	cauline leaves	no	no	yes
Lepidium draba	5	I	I02	LdL3_02p1	01.06.21	DE_Salzgitter	52.1887	10.4192	bolting	cauline leaves	no	no	no
Lepidium draba	5	I	I03	LdL3_03p1	01.06.21	DE_Salzgitter	52.1887	10.4192	flowering	cauline leaves	yes	yes	yes
Lepidium draba	5	I	I04	LdL3_04p1	01.06.21	DE_Salzgitter	52.1887	10.4192	flowering	cauline leaves	no	no	yes
Lepidium draba	5	I	I05	LdL3_05p1	01.06.21	DE_Salzgitter	52.1887	10.4192	flowering	cauline leaves	no	no	yes
Lepidium draba	5	I	I06	LdL3_06p1	01.06.21	DE_Salzgitter	52.1887	10.4192	bolting	cauline leaves	no	no	yes
Lepidium draba	5	I	I07	LdL3_07p2	01.06.21	DE_Salzgitter	52.1887	10.4192	flowering	cauline leaves	yes	no	yes
Lepidium draba	6	J	J01	LdL4_01p1	23.06.21	DE_Halberstadt	51.8664	11.0914	flowering	cauline leaves	no	no	no
Lepidium draba	6	J	J02	LdL4_02p1	23.06.21	DE_Halberstadt	51.8664	11.0914	bolting	cauline leaves	no	no	no
Lepidium draba	6	J	J03	LdL4_03p1	23.06.21	DE_Halberstadt	51.8664	11.0914	flowering	cauline leaves	no	no	yes
Lepidium draba	6	J	J04	LdL4_04p1	23.06.21	DE_Halberstadt	51.8664	11.0914	bolting	cauline leaves	no	no	yes
Lepidium draba	7	K	K01	LdL5_01p1	23.06.21	DE_Halberstadt	51.8755	11.1021	flowering	cauline leaves	no	no	yes
Lepidium draba	7	K	K02	LdL5_02p1	23.06.21	DE_Halberstadt	51.8755	11.1021	flowering	cauline leaves	no	no	no
Lepidium draba	7	K	K03	LdL5_03p1	23.06.21	DE_Halberstadt	51.8755	11.1021	flowering	cauline leaves	no	no	no
Lepidium draba	7	K	K04	LdL5_04p1	23.06.21	DE_Halberstadt	51.8755	11.1021	bolting	cauline leaves	no	no	yes
Lepidium draba	7	L	L01	LdL9_01p1	27.04.22	DE_Halberstadt	51.8755	11.1021	bolting	cauline leaves	no	no	yes
Lepidium draba	7	L	L02	LdL9_02p1	27.04.22	DE_Halberstadt	51.8755	11.1021	bolting	cauline leaves	no	no	yes
Lepidium draba	7	L	L03	LdL9_03p1	27.04.22	DE_Halberstadt	51.8755	11.1021	bolting	cauline leaves	no	no	yes
Lepidium draba	7	M	M01	LdL13_01p1	18.05.22	DE_Halberstadt	51.8755	11.1021	flowering	cauline leaves	yes	yes	yes
Lepidium draba	7	M	M02	LdL13_02p1	18.05.22	DE_Halberstadt	51.8755	11.1021	flowering	cauline leaves	no	no	yes
Lepidium draba	8	N	N01	LdL12_01p1	13.05.22	DE_Quedlinburg	51.753780	11.1339	flowering	cauline leaves	no	no	yes
Lepidium draba	8	N	N02	LdL12_02p1	13.05.22	DE_Quedlinburg	51.753780	11.1339	bolting	cauline leaves	no	no	no
Lepidium draba	8	N	N03	LdL12_03p1	13.05.22	DE_Quedlinburg	51.753780	11.1339	flowering	cauline leaves	no	no	yes
Lepidium draba	9	O	O01	LdM4_01p1	18.06.21	DE_Jena Ost	50.934	11.607	flowering	cauline leaves	no	no	no
Lepidium draba	9	O	O02	LdM4_02p1	18.06.21	DE_Jena Ost	50.934	11.607	flowering	cauline leaves	no	no	no
Lepidium draba	9	O	O03	LdM4_03p1	18.06.21	DE_Jena Ost	50.934	11.607	flowering	cauline leaves	no	no	no
Lepidium draba	9	O	O04	LdM4_04p1	18.06.21	DE_Jena Ost	50.934	11.607	flowering	cauline leaves	no	no	no
Lepidium draba	10	P	P01	LdM3_01p1	24.05.21	FR_La Villeneuve en Chevrie	49.017	1.521	flowering	cauline leaves	no	no	yes
Lepidium draba	10	P	P02	LdM3_02p1	24.05.21	FR_La Villeneuve en Chevrie	49.017	1.521	flowering	cauline leaves	no	no	yes
Lepidium draba	10	P	P03	LdM3_03p1	24.05.21	FR_La Villeneuve en Chevrie	49.017	1.521	flowering	cauline leaves	no	no	yes
Lepidium draba	10	P	P04	LdM3_04p1	24.05.21	FR_La Villeneuve en Chevrie	49.017	1.521	bolting	cauline leaves	no	no	yes
Lepidium draba	10	P	P05	LdM3_05p1	24.05.21	FR_La Villeneuve en Chevrie	49.017	1.521	flowering	cauline leaves	no	no	no
Lepidium draba	10	P	P06	LdM3_06p1	24.05.21	FR_La Villeneuve en Chevrie	49.017	1.521	verblüht	cauline leaves	no	no	no
Lepidium draba	10	P	P07	LdM3_07p1	24.05.21	FR_La Villeneuve en Chevrie	49.017	1.521	fruiting with siliques	cauline leaves	no	no	no
Lepidium draba	11	Q	Q01	LdM5_01p1	13.05.22	FR_IDEEV	48.716	2.159	flowering	cauline leaves	no	no	yes
Lepidium draba	11	Q	Q02	LdM5_02p1	13.05.22	FR_IDEEV	48.716	2.159	flowering	cauline leaves	no	no	yes
Lepidium draba	11	Q	Q03	LdM5_03p1	13.05.22	FR_IDEEV	48.716	2.159	flowering	cauline leaves	no	no	yes
Lepidium draba	11	Q	Q04	LdM5_04p1	13.05.22	FR_IDEEV	48.716	2.159	flowering	cauline leaves	no	no	yes
Lepidium draba	11	Q	Q05	LdM5_05p1	13.05.22	FR_IDEEV	48.716	2.159	flowering	cauline leaves	no	no	yes
Lepidium draba	11	Q	Q06	LdM5_06p1	13.05.22	FR_IDEEV	48.716	2.159	flowering	cauline leaves	no	no	yes
Lepidium draba	11	Q	Q07	LdM5_07p1	13.05.22	FR_IDEEV	48.716	2.159	flowering	cauline leaves	no	no	yes
Lepidium draba	12	R	R01	LdM1_01p1	26.04.21	FR_Orsay-Unicampus	48.7	2.175	bolting	cauline leaves	no	no	yes
Lepidium draba	12	R	R02	LdM1_02p1	26.04.21	FR_Orsay-Unicampus	48.7	2.175	bolting	cauline leaves	no	no	yes
Lepidium draba	12	R	R03	LdM1_03p1	26.04.21	FR_Orsay-Unicampus	48.7	2.175	bolting	cauline leaves	no	no	yes
Lepidium draba	12	R	R04	LdM1_04p1	26.04.21	FR_Orsay-Unicampus	48.7	2.175	bolting	cauline leaves	no	no	yes
Lepidium draba	12	R	R05	LdM1_05p1	26.04.21	FR_Orsay-Unicampus	48.7	2.175	bolting	cauline leaves	no	no	yes
Lepidium draba	12	R	R06	LdM1_06p1	26.04.21	FR_Orsay-Unicampus	48.7	2.175	bolting	cauline leaves	no	no	yes
Lepidium draba	12	R	R07	LdM1_07p1	26.04.21	FR_Orsay-Unicampus	48.7	2.175	bolting	cauline leaves	no	no	yes
Lepidium draba	12	R	R08	LdM1_08p1	26.04.21	FR_Orsay-Unicampus	48.7	2.175	bolting	cauline leaves	no	no	yes
Lepidium draba	12	R	R09	LdM1_09p1	26.04.21	FR_Orsay-Unicampus	48.7	2.175	bolting	cauline leaves	no	no	yes
Lepidium draba	12	R	R10	LdM1_10p1	26.04.21	FR_Orsay-Unicampus	48.7	2.175	bolting	cauline leaves	no	no	yes
Lepidium draba	13	S	S01	LdM2_01p1	15.05.21	FR_D103, bei Flavigny sur Ozerain	47.527	4.524	flowering	cauline leaves	no	no	no
Lepidium draba	13	S	S02	LdM2_02p1	15.05.21	FR_D103, bei Flavigny sur Ozerain	47.527	4.524	flowering	cauline leaves	no	no	no
Lepidium draba	13	S	S03	LdM2_03p1	15.05.21	FR_D103, bei Flavigny sur Ozerain	47.527	4.524	flowering	cauline leaves	no	no	no
Lepidium draba	13	S	S04	LdM2_04p1	15.05.21	FR_D103, bei Flavigny sur Ozerain	47.527	4.524	flowering	cauline leaves	no	no	no
Lepidium draba	13	S	S05	LdM2_05p1	15.05.21	FR_D103, bei Flavigny sur Ozerain	47.527	4.524	flowering	cauline leaves	no	no	no
Lepidium draba	13	S	S06	LdM2_06p1	15.05.21	FR_D103, bei Flavigny sur Ozerain	47.527	4.524	flowering	cauline leaves	no	no	no
Lunaria rediviva	1	A	A01	LrL2_01p1	09.06.21	DE_Hahnenklee_GS	51.8529	10.3359	bolting	cauline leaves	no	no	no
Lunaria rediviva	1	A	A02	LrL2_02p1	09.06.21	DE_Hahnenklee_GS	51.8529	10.3359	flowering	cauline leaves	no	no	no
Lunaria rediviva	1	A	A03	LrL2_03p1	09.06.21	DE_Hahnenklee_GS	51.8529	10.3359	bolting	cauline leaves	no	no	no
Lunaria rediviva	1	A	A04	LrL2_04p1	09.06.21	DE_Hahnenklee_GS	51.8529	10.3359	bolting	cauline leaves	no	no	yes
Lunaria rediviva	1	A	A05	LrL2_05p1	09.06.21	DE_Hahnenklee_GS	51.8529	10.3359	bolting	cauline leaves	no	no	no
Lunaria rediviva	1	A	A06	LrL2_06p1	09.06.21	DE_Hahnenklee_GS	51.8529	10.3359	flowering	cauline leaves	no	no	yes
Lunaria rediviva	1	B	B01	LrL4_01p1	28.04.22	DE_Hahnenklee_GS	51.8529	10.3359	bolting	cauline leaves	no	no	yes
Lunaria rediviva	1	B	B02	LrL4_02p1	28.04.22	DE_Hahnenklee_GS	51.8529	10.3359	bolting	cauline leaves	no	no	yes
Lunaria rediviva	1	B	B03	LrL4_03p1	28.04.22	DE_Hahnenklee_GS	51.8529	10.3359	bolting	cauline leaves	no	no	yes
Lunaria rediviva	2	C	C01	LrL1_01p1	09.06.21	DE_Clausthal-Zellerfeld_GS	51.8066	10.3804	bolting	cauline leaves	no	no	yes
Lunaria rediviva	2	C	C02	LrL1_02p1	09.06.21	DE_Clausthal-Zellerfeld_GS	51.8066	10.3804	flowering	cauline leaves	no	no	yes
Lunaria rediviva	2	C	C03	LrL1_03p1	09.06.21	DE_Clausthal-Zellerfeld_GS	51.8066	10.3804	flowering	cauline leaves	no	no	yes
Lunaria rediviva	2	C	C04	LrL1_04p1	09.06.21	DE_Clausthal-Zellerfeld_GS	51.8066	10.3804	flowering	cauline leaves	no	no	yes
Lunaria rediviva	2	C	C05	LrL1_05p1	09.06.21	DE_Clausthal-Zellerfeld_GS	51.8066	10.3804	bolting	cauline leaves	no	no	yes
Lunaria rediviva	2	C	C06	LrL1_06p1	09.06.21	DE_Clausthal-Zellerfeld_GS	51.8066	10.3804	flowering	cauline leaves	no	no	yes
Lunaria rediviva	2	D	D01	LrL5_01p1	28.04.22	DE_Clausthal-Zellerfeld_GS	51.8066	10.3804	bolting	cauline leaves	no	no	yes
Lunaria rediviva	2	D	D02	LrL5_02p1	28.04.22	DE_Clausthal-Zellerfeld_GS	51.8066	10.3804	bolting	cauline leaves	no	no	no
Lunaria rediviva	2	D	D03	LrL5_03p1	28.04.22	DE_Clausthal-Zellerfeld_GS	51.8066	10.3804	bolting	cauline leaves	no	no	no
Lunaria rediviva	3	E	E01	LrL6_01p1	28.04.22	DE_Clausthal_Zellerfeld	51.8338	10.3364	Rosette	rosette leaves	no	no	yes
Lunaria rediviva	3	E	E02	LrL6_02p1	28.04.22	DE_Clausthal_Zellerfeld	51.8338	10.3364	Rosette	rosette leaves	no	no	no
Lunaria rediviva	3	E	E03	LrL6_03p1	28.04.22	DE_Clausthal_Zellerfeld	51.8338	10.3364	Rosette	rosette leaves	no	no	yes
Lunaria rediviva	4	F	F01	LrL3_01p1	27.04.22	DE_Quedlinburg	51.7753	1111734	bolting	cauline leaves	no	no	yes
Lunaria rediviva	4	F	F02	LrL3_02p1	27.04.22	DE_Quedlinburg	51.7753	1111734	bolting	cauline leaves	no	no	yes
Lunaria rediviva	4	F	F03	LrL3_03p1	27.04.22	DE_Quedlinburg	51.7753	1111734	bolting	cauline leaves	no	no	yes
Lunaria rediviva	4	G	G01	LrL8_01p1	18.05.22	DE_Quedlinburg	51.7753	11.1173	fruiting with siliques	cauline leaves	no	no	yes
Lunaria rediviva	4	G	G02	LrL8_02p1	18.05.22	DE_Quedlinburg	51.7753	11.1173	flowering	cauline leaves	no	no	yes
Lunaria rediviva	4	G	G03	LrL8_03p1	18.05.22	DE_Quedlinburg	51.7753	11.1173	fruiting with siliques	cauline leaves	no	no	yes
Lunaria rediviva	5	H	H01	LrL7_01p1	13.05.22	DE_Elbingerode	51.739	10.9025	flowering	cauline leaves	no	no	yes
Lunaria rediviva	5	H	H02	LrL7_02p1	13.05.22	DE_Elbingerode	51.739	10.9025	bolting	cauline leaves	no	no	yes
Lunaria rediviva	6	I	I01	LrM1_01p1	16.06.21	DE_Oelsen	50.815	13.919	flowering	cauline leaves	no	no	no
Lunaria rediviva	6	I	I02	LrM1_02p1	16.06.21	DE_Oelsen	50.815	13.919	flowering	cauline leaves	no	no	no
Lunaria rediviva	6	I	I03	LrM1_03p1	16.06.21	DE_Oelsen	50.815	13.919	fruiting with siliques	cauline leaves	no	no	no
Lunaria rediviva	6	I	I04	LrM1_04p1	16.06.21	DE_Oelsen	50.815	13.919	flowering	cauline leaves	no	no	no
Lunaria rediviva	6	I	I05	LrM1_05p1	16.06.21	DE_Oelsen	50.815	13.919	fruiting with siliques	cauline leaves	no	no	no
Lunaria rediviva	6	I	I06	LrM1_06p1	16.06.21	DE_Oelsen	50.815	13.919	flowering	cauline leaves	no	no	no
Lunaria rediviva	7	J	J01	LrM5_01p1	09.06.22	FR_Steinbach	47.828	7.135	fruiting with siliques	cauline leaves	no	no	no
Lunaria rediviva	7	J	J02	LrM5_02p1	09.06.22	FR_Steinbach	47.828	7.135	fruiting with siliques	cauline leaves	no	no	no
Lunaria rediviva	7	J	J03	LrM5_03p1	09.06.22	FR_Steinbach	47.828	7.135	fruiting with siliques	cauline leaves	no	no	no
Lunaria rediviva	7	J	J04	LrM5_04p1	09.06.22	FR_Steinbach	47.828	7.135	fruiting with siliques	cauline leaves	no	no	no
Lunaria rediviva	7	J	J05	LrM5_05p1	09.06.22	FR_Steinbach	47.828	7.135	fruiting with siliques	cauline leaves	no	no	no
Lunaria rediviva	7	J	J06	LrM5_06p1	09.06.22	FR_Steinbach	47.828	7.135	fruiting with siliques	cauline leaves	no	no	no
Lunaria rediviva	8	K	K01	LrM4_01p1	10.06.22	FR_Ferette	47.495	7.335	fruiting with siliques	cauline leaves	no	no	no
Lunaria rediviva	8	K	K02	LrM4_02p1	10.06.22	FR_Ferette	47.495	7.335	fruiting with siliques	cauline leaves	no	no	no
Lunaria rediviva	8	K	K03	LrM4_03p1	10.06.22	FR_Ferette	47.495	7.335	fruiting with siliques	cauline leaves	no	no	no
Lunaria rediviva	8	K	K04	LrM4_04p1	10.06.22	FR_Ferette	47.495	7.335	fruiting with siliques	cauline leaves	no	no	no
