# Supplementary material for: Glucosinolate diversity in seven field-collected Brassicaceae species
Source: PLoS One. 2025 Nov 13;20(11):e0336172. doi: 10.1371/journal.pone.0336172 (PMC12614607; doi:10.1371/journal.pone.0336172)
Supplement: S3 Table — *, only detectable by HPLC-HRMS. Gradients A, B, and C for HPLC-DAD are given in S11 Table. (XLSX) [file pone.0336172.s003.xlsx]

## Sheet: S3 Table
S3 Table: Retention times of desulfoglucosinolates upon HPLC-DAD. *, only detectable by HPLC-HRMS. Gradients A, B, and C for HPLC-DAD are given in S11 Table.
glucosinolate		desulfoglucosinolate retention time [min]
no.	side chain	HPLC method
		gradient A	gradient B	gradient C
108	n-propyl	11.5	-	10.3
56	1-methylethyl (iso-propyl)	12.2	-	10.9
13	n-butyl	16.4	-	17.6
62	2-methylpropyl (iso-butyl)	15.4	-	15.4
61	1-methylpropyl (sec-butyl)	16.2	-	17.4
107	2-propenyl	9.3	-	-
12	3-butenyl	14	-	-
101	4-pentenyl	18.1	-	-
57	1-(hydroxymethyl)ethyl (#)	7.7	-	-
30	1-(hydroxymethyl)propyl (#)	8.5	-	-
29S	(S)-2-hydroxy-2-methylbutyl (#)	12.4	-	-
	unidentified hydroxypentyl or isomer (#)	11	-	-
149	2-hydroxy-3-methylpentyl (#)	17.5	-	-
141	3-(hydroxymethyl)pentyl	14.9	-	-
84	4-(methylthio)butyl (4MTB)	18.7	-	-
64	4-(methylsulfinyl)butyl (4MSOB)	8.7	-	-
72	5-(methylsulfinyl)pentyl (5MSOP)	11.5	-	-
67	6-(methylsulfinyl)hexyl (6MSOH)	14.4	-	-
66	7-(methylsulfinyl)heptyl (7MSOH) (#)	17.1	-	-
69	8-(methylsulfinyl)octyl (8MSOO)	19.9	-	-
68	9-(methylsulfinyl)nonyl (9MSON) (#)	22.6	-	-
76	4-(methylsulfonyl)butyl (4MSOOB) (#)	9.4	-	-
11	benzyl	18.7	-	24.3
23	4-hydroxybenzyl (4-OHbenzyl)	13.2	11.1	11.7
14	3,4-dihydroxybenzyl (3,4-diOHbenzyl) (#)	-	10.4	-
	tentative 4-apiosyloxybenzyl (#)	-	12.1	-
157	4-apiosyloxy-3-hydroxybenzyl	-	10.9	-
43	indol-3-ylmethyl (I3M)	20.5	-	26.1
28	4-hydroxy-I3M	16.1	-	16.5
48	4-methoxy-I3M	22.2	-	27.1
47	1-methoxy-I3M	22.6	-	-
