# Supplementary material for: Glucosinolate diversity in seven field-collected Brassicaceae species
Source: PLoS One. 2025 Nov 13;20(11):e0336172. doi: 10.1371/journal.pone.0336172 (PMC12614607; doi:10.1371/journal.pone.0336172)
Supplement: S5 Table — The complete MS2 spectra are shown in S1 Appendix. # indicates tentative identification. (XLSX) [file pone.0336172.s005.xlsx]

## Sheet: Tabelle1
S5 Table: Desulfoglucosinolate parent ions scanned for using an Exploris 120 HR-MS Orbitrap mass spectrometer. m/z of parent ions are listed for all studied desulfoglucosinolates. The complete MS2 spectra are shown in S1 Appendix. # indicates tentative identification.
Desulfoglucosinolate side chain	m/z parent
	[M+H]+
2-propenyl	280.085
n-propyl	282.101
1-methylethyl	282.101
3-butenyl	294.101
n-butyl	296.116
1-methylpropyl	296.116
2-methylpropyl	296.116
1-(hydroxymethyl)ethyl #	298.096
4-pentenyl	308.116
1-(hydroxymethyl)propyl #	312.111
2-hydroxy-2-methylbutyl	326.127
unidentified hydroxypentyl or isomer (#)	326.127
benzyl	330.101
3-(hydroxymethyl)pentyl	340.142
2-hydroxy-3-methylpentyl	340.142
4-(methylthio)butyl	342.104
4-hydroxybenzyl	346.096
5-(methylthio)pentyl #	356.12
4-(methylsulfinyl)butyl	358.099
3,4-dihydroxybenzyl #	362.091
indol-3-ylmethyl	369.111
6-(methylthio)hexyl #	370.135
5-(methylsulfinyl)pentyl	372.115
4-(methylsulfonyl)butyl #	374.094
7-(methylthio)heptyl	384.151
4-hydroxyindol-3-ylmethyl	385.106
6-(methylsulfinyl)hexyl	386.13
5-(methylsulfonyl)pentyl #	388.11
8-(methylthio)octyl #	398.167
4-methoxyindol-3-ylmethyl	399.122
1-methoxyindol-3-ylmethyl	399.122
7-(methylsulfinyl)heptyl #	400.146
8-(methylsulfinyl)octyl	414.161
9-(methylsulfinyl)nonyl #	428.177
tentative 4-apiosyloxybenzyl #	478.138
4-apiosyloxy-3-hydroxybenzyl	494.133
