# Supplementary material for: Glucosinolate diversity in seven field-collected Brassicaceae species
Source: PLoS One. 2025 Nov 13;20(11):e0336172. doi: 10.1371/journal.pone.0336172 (PMC12614607; doi:10.1371/journal.pone.0336172)
Supplement: S6 Table — (XLSX) [file pone.0336172.s006.xlsx]

## Sheet: Ca
S6 Table: Glucosinolate content (μmol per gram dry weight). Cardamine amara
sample		content in µmol per g dry weight
		1-methylethyl	2-methylpropyl	1-methylproypl	benzyl	4-OHbenzyl	I3M	4OHI3M	4MOI3M
CaL1_01p1	A01	0.871756	0.255586	14.9763	1.80852			0.619381	0.0167896
CaL1_02p1	A02	0.692673	0.216126	17.1866	3.42794			0.290261	0.00448044
CaL2_01p1	B01	1.18902	0.370298	29.7206	2.0687			1.31251	0.0171801
CaL2_02p1	B02	1.50304	0.293733	31.6156	0.667163			1.4876	0.0347904
CaL2_03p1	B03	2.37178	0.724959	57.1647	4.52661			1.4917	0.0313172
CaL2_04p1	B04	1.59846	0.374005	36.6382	1.37889			1.73751	0.0321999
CaL2_05p1	B05	0.661228	0.176241	15.6462	0.847538				0.0284457
CaL2_06p1	B06	1.19186	0.321692	31.2215	2.00218				0.0260246
CaL2_07p1	B07	0.578583	0.156309	16.1205	1.62614
CaL3_01p1	C01	2.3693	0.851808	43.5098	17.7066		0.308874	5.34711
CaL3_02p1	C02	5.06656	1.28039	114.598	30.6605		0.354605		0.0791336
CaL3_03p1	C03	4.58399	1.23079	121.891	27.2069		0.628984		0.132394
CaL4_01p1	D01	1.77013	0.478645	34.8363	7.70442		0.278336	4.09803
CaL4_02p1	D02	1.18724	0.358353	26.0316	8.91832		0.111391	1.57595
CaL4_03p1	D03	1.69663	0.518763	35.6396	9.71327		0.115883	1.3253
CaL5_01p1	E01	1.43019	0.27426	31.0601	5.14581		0.164247	4.86706
CaL5_02p1	E02	1.61631	0.37681	38.7778	3.1518		0.0793633	1.08715
CaL5_03p1	E03	1.27338	0.211864	31.0025	5.00828		0.149615	1.42789
CaM1_02p1	F01	0.0590701		6.11559	5.30087				0.0599128
CaM1_03p1	F02	0.118057		13.4662	12.4275				0.0414652
CaM1_04p1	F03	0.0899415		9.48163	8.3791				0.0782901
CaM1_05p1	F04	0.125501		20.1439	28.4654	0.0242484			0.0576743
CaM1_06p1	F05	0.113092		19.207	19.0492				0.0707254
CaM1_07p1	F06	0.22338	0.0818444	26.977	26.2107	0.0331019	0.093949		0.0577134
CaM1_08p1	F07	0.0821344		11.4515	18.5216	0.0176308	0.0803814		0.0362031
CaM1_09p1	F08	0.0921337		11.3439	8.94904				0.0361919
CaM1_10p1	F09	0.0972035		12.0886	17.6724	0.0199719			0.079824
CaM1_11p1	F10	0.0852531	0.0422539	9.03406	18.389	0.0216463	0.104483	1.45163	0.0534044
CaM4_01p1	G01	0.343135		11.1702	4.04058		0.00609917		0.0347244
CaM4_02p1	G02	0.0607964		4.98529	1.94184				0.0174703
CaM4_03p1	G03	0.0635751		5.38035	2.37188		0.009143		0.014939
CaM4_04p1	G04	0.10149		12.6579	16.87		0.0665254	0.162321	0.221579
CaM4_05p1	G05	0.175466		14.6499	18.2982		0.030182		0.239707
CaM4_06p1	G06	0.124251		9.59948	4.53596				0.231422
CaM2_01p1	H01	0.705822	0.230285	40.6197	20.6197	0.0376045		1.5978	0.0429903
CaM2_02p1	H02	0.770207	0.246345	44.9068	26.5437	0.0223994	0.0620938	1.18212	0.0181329
CaM2_03p1	H03	0.94627	0.282853	57.673	25.511	0.0234955			0.0341591
CaM2_04p1	H04	0.903093	0.268178	55.673	21.6875	0.0232895			0.0169724
CaM2_05p1	H05	1.13684	0.36135	64.865	28.609	0.0436543			0.106948
CaM2_06p1	H06	1.06151	0.3255	60.8163	28.0178	0.0281217	0.0819398		0.0261032
CaM2_07p1	H07	1.18613	0.355292	73.4166	24.4572	0.0307566			0.0703669
CaM2_08p1	H08	0.786049	0.257919	45.7716	23.1614	0.0281884			0.0753829
CaM2_09p1	H09	1.18841	0.376509	72.7658	25.3036	0.029177			0.0474174
CaM2_10p1	H10	1.04463	0.347213	62.4007	30.1832	0.0327241			0.0871716
CaM3_01p1	I01	0.139831		11.1212	7.66667			0.0366645	0.0452741
CaM3_02p1	I02	0.301904	0.111755	20.559	6.76148			0.0127031	0.121903
CaM3_03p1	I03	0.141629		11.855	11.4917			0.0461916	0.0291266
CaM3_04p1	I04	0.664413		46.4337	21.6209			0.64717	0.0559042
CaM3_05p1	I05	0.284023		16.682	1.0327			0.14312	0.15242
CaM3_06p1	I06	0.0486256		2.41679	0.486826				0.0856278
CaM3_07p1	I07	0.397691	0.0650381	19.8426	1.73385		0.0104885		0.126647
CaM3_08p1	I08	0.311435	0.0546818	21.1207	4.69359				0.0367103

## Sheet: Ci
S6 Table: Glucosinolate content (μmol per gram dry weight). Cardamine impatiens
sample		content in µmol per g dry weight
		1-methylethyl	3-butenyl	4-pentenyl	I3M	4MOI3M
CiM2_01p1	A01	0.28056	0.391365	16.3765	0.378262
CiM1_01p1	B01	0.0573242	9.04825	0.0796475	0.759774
CiM1_02p1	B02	0.0335867	7.46499	0.0682553	0.519976
CiM1_03p1	B03	0.0256472	10.1861	0.0924534	0.946286
CiM1_04p1	B04	0.0515601	8.72815	0.0859166	0.885806
CiM1_05p1	B05	0.0873338	12.6477		1.16592
CiM1_06p1	B06	0.0764836	32.9342		1.81664
CiM3_01p1	C01		1.6706	0.0171321	0.028288
CiM3_02p1	C02		3.57913	0.0279571	0.0507667	0.00600174
CiM3_03p1	C03		1.36005		0.0427963	0.00639588
CiM3_04p1	C04		3.71258	0.0328377	0.076499
CiM3_05p1	C05		4.70563	0.0457229	0.0998358	0.00660715
CiM3_06p1	C06		0.914919		0.036217	0.00593873

## Sheet: Cp
S6 Table: Glucosinolate content (μmol per gram dry weight). Cardamine pratensis
sample		content in µmol per g dry weight
		1-methylethyl	2-methylpropyl	1-methylpropyl	1-(OHmethyl)ethyl	1-(OHmethyl)propyl	2-(OHmethyl)butyl	3-(OHmethyl)pentyl	benzyl	I3M	4OHI3M	4MOI3M	1MOI3M
CpL2_01p1	A01						0.0393022	7.08066		0.236885	0.00809053	0.142444
CpL2_02p1	A02						0.0550076	15.14		0.422769	0.130521	0.0831548
CpL1_01p1	B01						0.108431	16.8999		0.513463
CpL1_02p1	B02						0.0596144	10.5802		0.552422
CpL1_03p1	B03							6.75639		0.197568
CpL1_04p2	B04						0.234441	27.6331		0.265005	0.0319194
CpL1_05p1	B05						0.0836205	14.3612		0.204939	0.00954241
CpL3_01p1	C01						0.0936114	12.4122		0.310979	0.012	0.0194886
CpL3_02p1	C02							5.85122		0.0837594		0.012929
CpL3_03p1	C03						0.0237171	8.28234		0.146466	0.00766039	0.00594644
CpL3_04p1	C04						0.031801	16.855		0.191625	0.00950008	0.0271163
CpL5_01p1	D01			1.14052			0.413171	31.4169		6.24844		0.0918564
CpL5_02p1	D02						0.631309	99.2397		0.425652
CpL5_03p1	D03						0.170277	53.7171		0.234535		0.0948732
CpL8_01p1	E01						0.149031	35.5496		0.810021
CpL8_02p1	E02						0.728312	35.0711		0.109946
CpL8_03p1	E03						0.453262	39.0239		0.22479
CpL8_04p1	E04			2.10449			0.217309	62.8699		0.468942
CpL7_01p1	F01	3.45366	0.537597	84.259						2.34929
CpL7_02p1	F02	2.18824	0.443852	57.6092						1.26696
CpL7_03p1	F03	7.50515	1.13252	156.773						2.64306
CpL7_04p1	F04	1.73645	0.126782	45.312						4.56224
CpL7_05p1	F05	2.41939	0.175035	78.4172						1.48926
CpL4_01p1	G01							5.5851e-05		2.80319e-06		2.61892e-07
CpL4_02p1	G02							4.99315		0.20505		0.0123635
CpL4_03p1	G03							1.70887e-05		7.50489e-07
CpL4_04p1	G04							0.0001337		3.16666e-06		8.02804e-08
CpL4_05p1	G05							2.56319e-05		6.72566e-07		7.26212e-08
CpL4_06p1	G06							1.20776e-05		1.37408e-06		2.35558e-07
CpL6_01p1	H01	1.58889	0.374921	55.7508						3.52768
CpL6_02p1	H02	2.10642	0.369013	56.7262						6.6643
CpL6_03p1	H03	2.33618	0.556643	42.1802						3.73077
CpL9_01p1	I01						0.313945	44.1598		2.81597			0.0587436
CpL9_02p1	I02						0.211994	41.8608		2.59001		0.0513049	0.132167
CpL9_03p1	I03						0.473255	60.7065		2.88795			0.0694167
CpM2_01p1	J01	0.162403		8.04393		0.0519809			1.82076	0.296134
CpM2_02p1	J02	0.264127		12.6503		0.0822348			2.67594	0.471626
CpM2_03p1	J03	0.131794		6.68304		0.037655			1.46247	0.209165
CpM2_04p1	J04	0.30226		15.5784		0.0822863			2.74793	0.441198
CpM2_05p1	J05	0.107377		3.87632		0.0337923			0.87246	0.122377
CpM2_06p1	J06	0.11568		5.38557		0.0407297			1.22418	0.200341
CpM2_07p1	J07	0.342985		13.288		0.0680333			2.05475	0.262544
CpM2_08p1	J08	0.110231		5.86996		0.0300872			1.069	0.147797
CpM2_09p1	J09	0.210097		9.184		0.0563198			1.71887	0.248076
CpM3_01p1	K01	0.403418		17.5761		0.161865			2.70534	1.83973
CpM3_02p1	K02	0.163318		8.57467		0.103732			2.461	1.54121
CpM3_03p1	K03	0.427215		19.4183		0.157612			2.28054	1.37433
CpM3_04p1	K04	0.205505		10.5934					2.14805	0.813551
CpM3_05p1	K05	0.113126		5.49969		0.0656426			1.09523	0.402878
CpM3_06p1	K06	0.16833		7.55691		0.0866629			1.49159	0.840649
CpM1_01p1	L01	0.395395		19.9099	0.0323529				1.42171	0.279566
CpM1_02p1	L02	0.457263		27.3004	0.0352246				1.47994	0.27405
CpM1_03p1	L03	0.312309		16.7239					0.921668	0.0872729
CpM1_04p1	L04	0.155709		5.71617					1.73266	0.129794

## Sheet: Ds
S6 Table: Glucosinolate content (μmol per gram dry weight). Descurainia sophia
sample		content in µmol per g dry weight
		1-methylethyl	2-propenyl	3-butenyl	benzyl	4MOI3M
DeM1_01p1	A01		11.3283	0.0452583		0.00634789
DeM1_02p1	A02		9.63495	0.0532649		0.0234565
DeM1_03p1	A03	0.031899	20.7916	0.0805311		0.0266914
DeM1_04p1	A04		8.64458	0.113304		0.0262864
DeH2_01p1	B01		34.8668	0.237196	0.0569348	0.110557
DeH1_01p1	C01		5.34069	0.070902	0.0429451	0.013269

## Sheet: Hm
S6 Table: Glucosinolate content (μmol per gram dry weight). Hesperis matronalis
sample		content in µmol per g dry weight
		4-OHbenzyl	3,4-diOHbenzyl	4-apiosyloxybenzyl	4-apiosyloxy-3-OHbenzyl
HmL1_01p2	A01		3.60326	0.535668	21.19
HmL1_02p2	A02			0.585045	13.2387
HmL1_03p1	A03	0.140088		0.412911	17.8534
HmL1_04p1	A04		0.917532	0.449988	14.4539
HmL3_01p1	B01	0.233084		0.736794	22.6467
HmL3_02p1	B02	0.108745		0.224219	8.03775
HmL3_03p1	B03			0.251175	7.27361
HmL3_04p1	B04			0.418029	48.4518
HmL4_01p1	C01	2.15943		10.4713	70.9491
HmL4_02p1	C02		12.5494	2.42123	46.6918
HmL4_03p1	C03		10.874	1.46344	93.1832
HmL7_01p1	D01			0.484349	35.4354
HmL7_02p1	D02			0.962684	34.6614
HmL7_03p1	D03			0.847988	49.3402
HmL8_01p1	E01				4.10346
HmL8_02p1	E02			0.271808	6.30297
HmL2_01p1	F01			0.76173	17.1521
HmL2_02p1	F02			0.667144	19.6483
HmL2_03p1	F03			2.56336	25.1014
HmL2_04p1	F04			0.285129	25.535
HmL6_01p1	H01			4.74707	142.511
HmL6_02p1	H02			1.10577	22.7358
HmL6_03p1	H03			2.18378	74.9946
HmM4_01p1	I01			1.09435	25.0398
HmM4_02p1	I02			3.06981	62.8853
HmM4_03p1	I03			4.2585	82.6258
HmM5_01p1	J01			0.32233	27.4242
HmM5_02p1	J02		1.26051	0.241963	44.6292
HmM3_01p1	K01			1.60341	50.5905
HmM3_02p1	K02			2.71736	93.3071
HmM3_03p1	K03			1.02964	25.0791
HmM3_04p1	K04			1.90303	65.4555
HmM3_05p1	K05			2.23418	55.0301
HmM6_01p1	L01			0.162046	6.3244
HmM6_02p1	L02			1.14483	31.3601
HmM6_03p1	L03			1.45398	49.5838
HmM6_04p1	L04			1.17518	43.0814
HmM6_05p1	L05			2.5241	36.1531
HmM6_06p1	L06			0.899049	18.115
HmM2_01p1	M01			0.875098	18.0495
HmM2_02p1	M02	0.0595113		0.323073	6.23645
HmM2_03p1	M03			0.575323	17.3086
HmM2_04p1	M04	0.480115		2.18445	45.0747
HmM2_05p1	M05			0.615624	11.484
HmM2_06p1	M06	0.221826		1.1608	20.5388
HmM1_01p1	N01			0.33259	16.7275
HmM1_02p1	N02				0.681898
HmM1_03p1	N03	0.0988041		0.749219	9.83936
HmM1_04p1	N04			0.35733	18.2245
HmM1_05p1	N05			0.155496	11.4698
HmM1_06p1	N06		0.108869	0.451513	23.5976
HmM1_07p1	N07			0.458093	26.5954
HmM1_08p1	N08			0.45484	17.7788

## Sheet: Ld
S6 Table: Glucosinolate content (μmol per gram dry weight). Lepidium draba
sample		content in µmol per g dry weight
		4MTB	4MSOB	5MSOP	4MSOOB	4-OHbenzyl	I3M	4MOI3M
LdL2_01p1	A01		15.736			5.06742	0.0461289	0.0569443
LdL2_02p1	A02		19.7782			3.18577	0.0198941	0.22239
LdL2_03p1	A03		4.77229			1.44872		0.0832199
LdL6_01p1	B01	0.565912	63.1522	0.260843	0.148427	18.602	0.0677118	0.30341
LdL6_02p1	B02		29.6889	0.127968	0.0590937	9.96998	0.0244717	0.161371
LdL6_03p1	B03		10.2422	0.0508609		7.7566		0.108918
LdL6_04p1	B04		13.1409	0.058161		8.38049	0.0175834	0.145
LdL11_01p1	C01	1.20132	143.868		0.404807	19.7647	0.0630683	0.266375
LdL11_02p1	C02	0.239621	148.342		0.397223	27.0806	0.131573	0.151927
LdL11_03p1	C03		16.556		0.350189	5.09756
LdL1_01p1	D01	3.18894	63.5727	0.0592422	1.03156	21.8039	0.118689	0.281525
LdL1_02p1	D02	2.29165	86.3812	0.0925341	1.90524	25.9637	0.0906692	0.413211
LdL1_03p1	D03	2.38567	102.306	0.191782	2.98498	20.8295	0.0816923	0.224256
LdL1_04p1	D04	3.18399	122.37	0.195585	5.11669	35.1383	0.135125	0.331414
LdL8_01p1	E01	2.6516	100.252		19.2165	39.7377	0.0769181	0.279471
LdL8_02p1	E02	0.80534	77.9573		3.94792	28.5204		0.112553
LdL8_04p2	E03	3.35568	150.445		7.74735	36.1445	0.173971	0.316444
LdL14_01p1	F01	8.3888	79.7875		1.93894	17.2922		0.251762
LdL14_02p1	F02	11.4941	138.605		2.9706	24.3658		0.187486
LdL14_03p1	F03	8.57742	116.168		1.62648	23.9847		0.179639
LdL7_01p1	G01	0.140121	85.8471	0.2156	0.394286	7.65721		0.0942001
LdL7_02p1	G02		104.168	0.223662	0.432892	28.6954	0.0254392	0.197864
LdL7_03p1	G03		37.6508	0.134293	0.137963	11.091	0.0481452	0.130803
LdL7_04p1	G04		92.2554	0.222887	0.343559	31.091	0.0239574	0.131103
LdL10_01p1	H01	1.08766	107.83		4.99128	20.2076	0.0640369	0.0706614
LdL10_02p1	H02	0.31386	70.1997		4.39669	18.5604		0.0922793
LdL10_03p1	H03	0.854298	97.3239		1.16763	25.9572	0.177863	0.34879
LdL3_01p1	I01	0.162333	72.7216	0.0872889	0.54434	17.3327	0.218994	0.259671
LdL3_02p1	I02		28.0768	0.0523617	0.583604	9.80306	0.515786	0.0618707
LdL3_03p1	I03		102.657	0.119493	1.29594	28.7666	0.227552	0.120159
LdL3_04p1	I04	0.322496	134.618	0.200952	1.60987	30.2615	0.142899	0.253638
LdL3_05p1	I05	0.155629	49.0683	0.0699782	1.49594	8.15556	0.0248788	0.276676
LdL3_06p1	I06	0.107637	96.9563	0.1328	2.07341	12.5043	0.0600657	0.156439
LdL3_07p2	I07	0.0725505	51.6442	0.0863009	0.625148	9.40422	0.0294464	0.219414
LdL4_01p1	J01	1.89042	86.4873	0.204574	0.301885	45.9078	0.195637	0.169213
LdL4_02p1	J02	0.410965	100.746	0.272931	0.360164	56.197	0.0966403	0.186409
LdL4_03p1	J03	1.14041	84.1138	0.199111	0.256884	40.9325	0.179861	0.25131
LdL4_04p1	J04	1.13114	73.5259	0.166236	0.220595	36.8401	0.159372	0.105256
LdL5_01p1	K01	13.901	59.5915	0.132756	0.182871	31.3119	0.11233	0.217631
LdL5_02p1	K02	15.7811	63.948	0.167094	0.287929	40.0563	0.28031	0.274611
LdL5_03p1	K03	16.2829	94.6179	0.186263	0.293145	38.7966	0.38933	0.142297
LdL5_04p1	K04	20.078	86.1997	0.202538	0.298433	66.9054	0.401123	0.215238
LdL9_01p1	L01	0.47684	92.5998			43.152	0.430952	0.082298
LdL9_02p1	L02	0.745009	106.381		0.296931	41.1202	0.435372	0.100874
LdL9_03p1	L03	0.260265	87.2626			34.899	0.317601	0.0969429
LdL13_01p1	M01		42.4435			12.901	0.0589014	0.206893
LdL13_02p1	M02	8.9694	30.0959			10.5885	0.0704177	0.213208
LdL12_01p1	N01	0.651941	83.0593		11.4221	16.705
LdL12_02p1	N02	1.23338	115.768		14.7254	22.7885	0.0732271	0.0553315
LdL12_03p1	N03	2.2319	99.1765		6.85084	19.771	0.053081
LdM4_01p1	O01		115.812		1.55098	12.9786	0.0518574	0.0565292
LdM4_02p1	O02	0.943644	69.2893		1.58614	7.99383	0.0468358	0.083112
LdM4_03p1	O03	3.21658	61.2866		0.711041	5.148	0.0320509	0.119844
LdM4_04p1	O04	3.102	88.6879		1.3882	14.4981	0.0788685	0.173552
LdM3_01p1	P01	0.397296	27.9797		0.70205	6.80623	0.0287319	0.0254297
LdM3_02p1	P02	0.647651	27.1514		0.429343	7.94693	0.0263517	0.0268979
LdM3_03p1	P03	0.16907	16.2631		0.259413	5.24709	0.0232627	0.0213472
LdM3_04p1	P04	0.0779331	9.228		0.0631682	3.08135	0.0192539	0.0223964
LdM3_05p1	P05	0.124741	15.2797		0.135167	3.17078	0.0190904	0.0294972
LdM3_06p1	P06		7.65498		0.12389	2.13854	0.0147032	0.012434
LdM3_07p1	P07		21.1582		1.03687	8.29499	0.0342828	0.0300987
LdM5_01p1	Q01	16.4154	49.2011		0.764638	24.9813		0.0611628
LdM5_02p1	Q02	25.6999	37.4002		0.50946	24.4636		0.0870158
LdM5_03p1	Q03	15.72	102.337		1.90128	54.2907		0.156157
LdM5_04p1	Q04	8.71772	11.1124		0.275445	10.9138		0.0571751
LdM5_05p1	Q05	13.6539	51.9925		0.507966	34.0022		0.0702499
LdM5_06p1	Q06	16.9295	75.949		0.79711	42.9944		0.106883
LdM5_07p1	Q07	11.0559	80.6985		1.01363	43.7163		0.100433
LdM1_01p1	R01	0.312753	123.936	0.315042	2.27534	40.8056	0.0355402	0.017254
LdM1_10p1	R02	0.454629	90.4628		3.74212	33.875	0.0705566
LdM1_02p1	R03	0.995545	115.459	0.31629	1.10301	43.2945	0.030432	0.0115093
LdM1_03p1	R04	0.814226	98.756	0.206899	1.62771	32.2846	0.060631	0.0296547
LdM1_04p1	R05	0.580945	120.353	0.312238	1.09013	47.9238	0.0679053	0.0511996
LdM1_05p1	R06	1.2941	122.22	0.289334	1.16631	43.8336	0.0705723	0.0207838
LdM1_06p1	R07	0.472237	128.973	0.289569	0.921076	40.7061	0.0661347	0.0184301
LdM1_07p1	R08	2.10314	104.936	0.256616	0.401816	40.7958	0.0787655	0.0166431
LdM1_08p1	R09	0.649975	98.9231	0.224601	0.672801	27.8218	0.0344845	0.0200933
LdM1_09p1	R10		111.176	0.240341	6.6452	43.4936	0.0309911	0.0316441
LdM2_01p1	S01		20.0963		0.118384	7.31795	0.0340772	0.0601841
LdM2_02p1	S02		28.6156		0.123589	9.5076	0.0459565	0.104466
LdM2_03p1	S03		26.4062		0.181666	6.68893	0.0278189	0.0748023
LdM2_04p1	S04		18.2026		0.0857896	4.44982	0.0193117	0.0582115
LdM2_05p1	S05		21.8587		0.0814293	7.16142	0.0306437	0.0681444
LdM2_06p1	S06		28.729		0.164788	9.95816	0.0511204	0.0871887

## Sheet: Lr
S6 Table: Glucosinolate content (µmol per gram dry weight). Lunaria rediviva
sample		content in µmol per g dry weight
		1-methylethyl	1-methylpropyl	4MSOB	5MSOP	6MSOH	7MSOH	8MSOO	9MSON	5MSOOP	4-OHbenzyl	I3M	4OHI3M	4MOI3M
LrL2_01p1	A01			0.224412	4.98982	0.542933	0.715893	0.965533					0.37995
LrL2_02p1	A02	0.0657802		0.340526	6.9636	0.585858	0.794002	0.823338					0.269865
LrL2_03p1	A03			0.114245	3.88833	0.2923	0.426615	0.292625					0.0499924
LrL2_04p1	A04			0.108842	3.27154	0.257906	0.34412	0.272244					0.0557144
LrL2_05p1	A05			0.317445	7.60387	0.92954	1.40959	1.73416					0.624483	0.0161386
LrL2_06p1	A06			0.0626049	1.59476	0.155691	0.232915	0.351251					0.0739103
LrL4_01p1	B01			1.19465	30.9447	3.86644	4.44016	9.25104	0.177364				1.09483	0.0509153
LrL4_02p1	B02			1.1997	30.5953	4.17952	5.03048	8.42748	0.166478				0.724896	0.0683669
LrL4_03p1	B03		0.742857	0.968294	26.0869	3.27294	3.741	5.76717	0.103516	0.582644			0.375513
LrL1_01p1	C01			0.227707	4.99437	0.483131	0.550675	0.591965					0.403359
LrL1_02p1	C02	0.799369		0.241225	5.61978	0.666971	0.948475	0.96724					0.540147	0.0761311
LrL1_03p1	C03			0.767469	31.7396	3.19876	5.46477	6.36561					0.884405	0.411009
LrL1_04p1	C04	0.219686		0.144814	2.50255	0.27609	0.351791	0.35742					0.223331	0.018534
LrL1_05p1	C05			0.0535885	4.14478	1.80079	2.10653	1.03445					0.441447	0.0171428
LrL1_06p1	C06	0.197571		0.669385	15.7529	1.68401	2.04865	2.27189					1.81571	0.594253
LrL5_01p1	D01		1.6962	2.42222	49.1208	6.10949	8.7839	15.0219	0.339714	1.5759			0.244057
LrL5_02p1	D02		0.790439	2.25988	34.3755	5.1809	6.88079	11.4732	0.18956	0.704748			0.121664
LrL5_03p1	D03		0.49519	1.76722	63.8633	7.53082	10.6053	16.5606	0.460152	0.45801			0.100136
LrL6_01p1	E01		0.37091	2.80867	56.688	6.31919	7.34694	12.2916	0.281651				0.509123
LrL6_02p1	E02		1.58908	3.06188	84.8331	9.53117	11.6171	20.7841	0.355449	1.42645			0.481201
LrL6_03p1	E03		1.69332	2.78884	60.5399	7.12844	8.09455	14.6346	0.328825	1.87202		0.0568746	0.415953
LrL3_01p1	F01		1.27218	1.3512	33.0822	4.31232	5.53167	9.65511	0.151664	1.27507			1.09653
LrL3_02p1	F02		0.873467	1.75059	60.9501	6.73439	9.63327	14.0492	0.326607	0.775292			1.64912
LrL3_03p1	F03			2.63414	80.9157	9.14187	11.766	17.9272	0.334985	0.373225			2.20944
LrL8_01p1	G01		3.16624	0.71366	20.9748	2.79911	3.46751	5.801		2.58762
LrL8_02p1	G02		1.33152	1.81484	46.1052	5.62792	6.92408	11.2588	0.133179	1.8118				0.052662
LrL8_03p1	G03		2.63004	0.670932	14.7302	1.55735	2.11994	2.76807		3.53506
LrL7_01p1	H01		0.300269	1.09005	25.9998	4.11632	5.05306	8.27689		0.148324			0.409565
LrL7_02p1	H02		0.543575	1.47621	41.402	5.6172	7.29563	14.5937	0.246714	0.265888		0.0522111	0.508601
LrM1_01p1	I01	0.135142		0.832586	16.3508	1.53367	2.04618	3.1604					0.900851	0.0606344
LrM1_02p1	I02	0.191693		0.820698	14.7365	1.13674	1.55876	2.04914					0.571247	0.0685736
LrM1_03p1	I03	0.123752		0.399517	18.8507	2.05659	3.03035	4.54141					0.561038	0.0290789
LrM1_04p1	I04	0.0857973		0.715859	15.241	1.68463	2.33575	3.42356					1.74211	0.0858523
LrM1_05p1	I05	1.4424		0.323063	9.408	0.933117	1.45277	2.32022					1.16141	0.0579283
LrM1_06p1	I06	0.059591		0.509462	10.7696	1.16174	1.61482	2.43508					0.995258	0.0494686
LrM5_01p1	J01			0.259951	6.47322	0.435154	0.718141	1.24284	0.0637515					0.0377723
LrM5_02p1	J02		1.60135	0.113248	3.38791	0.16456	0.249931	0.346671		1.14311
LrM5_03p1	J03		0.358778	0.168352	4.76768	0.449621	0.773056	1.36963	0.0433958	0.267979				0.0154304
LrM5_04p1	J04		2.49064	0.156381	4.41175	0.268489	0.423125	0.636393		1.7227				0.00997399
LrM5_05p1	J05		0.200203	0.609389	14.9058	1.01792	1.69377	2.75314	0.10817	0.159011				0.0325771
LrM5_06p1	J06			0.138468	3.50637	0.247214	0.385804	0.726298	0.0320399
LrM4_01p1	K01		0.0579152	0.257867	7.31399	0.560329	0.704431	0.664064		0.130326				0.0104564
LrM4_02p1	K02		1.32771	0.392461	10.5127	1.02833	1.22445	1.18249		3.56248				0.0275782
LrM4_03p1	K03		0.58549	0.376193	5.0965	0.279969	0.285845	0.290121		1.64571				0.0548684
LrM4_04p1	K04		1.83114	0.608792	15.7427	1.5459	2.03706	2.67233	0.046509	1.33827				0.0853982
