# Supplementary material for: Glucosinolate diversity in seven field-collected Brassicaceae species
Source: PLoS One. 2025 Nov 13;20(11):e0336172. doi: 10.1371/journal.pone.0336172 (PMC12614607; doi:10.1371/journal.pone.0336172)
Supplement: S7 Table — (XLSX) [file pone.0336172.s007.xlsx]

## Sheet: Ca
S7 Table: Relative contents of individual glucosinolates (%). Glucosinolate content (determined as μmol per gram dry weight, S6 Table) is represented as percentage of total glucosinolate content. Cardamine amara
sample		content in %
		1-methylethyl	2-methylpropyl	1-methylproypl	benzyl	4-OHbenzyl	I3M	4OHI3M	4MOI3M
CaL1_01p1	A01	4.69992	1.37794	80.742	9.75033			3.33928	0.0905184
CaL1_02p1	A02	3.17476	0.990578	78.7723	15.7114			1.33037	0.0205354
CaL2_01p1	B01	3.42871	1.06781	85.7037	5.96541			3.7848	0.0495414
CaL2_02p1	B02	4.22179	0.825046	88.8031	1.87395			4.17842	0.0977203
CaL2_03p1	B03	3.57675	1.09327	86.2069	6.82632			2.24955	0.0472277
CaL2_04p1	B04	3.82779	0.895621	87.7367	3.302			4.16077	0.0771084
CaL2_05p1	B05	3.80899	1.01523	90.1297	4.88222				0.163861
CaL2_06p1	B06	3.4285	0.92538	89.8118	5.75946				0.0748623
CaL2_07p1	B07	3.1306	0.845759	87.2249	8.7987
CaL3_01p1	C01	3.3802	1.21525	62.0739	25.2614		0.44066	7.62854
CaL3_02p1	C02	3.3324	0.842143	75.374	20.1661		0.233233		0.0520481
CaL3_03p1	C03	2.94462	0.790619	78.2988	17.4769		0.40404		0.0850457
CaL4_01p1	D01	3.60033	0.973532	70.8546	15.6703		0.566116	8.33512
CaL4_02p1	D02	3.10935	0.938519	68.1761	23.3569		0.29173	4.12737
CaL4_03p1	D03	3.46184	1.0585	72.7198	19.8192		0.236451	2.70418
CaL5_01p1	E01	3.33053	0.638681	72.3309	11.9832		0.382488	11.3341
CaL5_02p1	E02	3.5847	0.835698	86.0023	6.99015		0.176014	2.4111
CaL5_03p1	E03	3.25892	0.542219	79.344	12.8176		0.382907	3.65437
CaM1_02p1	F01	0.512075		53.0156	45.9529				0.51938
CaM1_03p1	F02	0.453137		51.6873	47.7004				0.159156
CaM1_04p1	F03	0.498872		52.5911	46.4758				0.434246
CaM1_05p1	F04	0.257087		41.2643	58.3108	0.0496723			0.118145
CaM1_06p1	F05	0.294203		49.9662	49.5556				0.183989
CaM1_07p1	F06	0.416151	0.152474	50.2574	48.8298	0.0616679	0.175024		0.107518
CaM1_08p1	F07	0.272063		37.9322	61.3511	0.0584006	0.266257		0.11992
CaM1_09p1	F08	0.451166		55.5494	43.8222				0.177226
CaM1_10p1	F09	0.324466		40.3518	58.9906	0.0666662			0.266453
CaM1_11p1	F10	0.292146	0.144796	30.958	63.0154	0.0741778	0.358044	4.97444	0.183006
CaM4_01p1	G01	2.20033		71.6279	25.91		0.0391106		0.222668
CaM4_02p1	G02	0.86785		71.1636	27.7192				0.249384
CaM4_03p1	G03	0.810919		68.6279	30.254		0.116622		0.190551
CaM4_04p1	G04	0.337402		42.0811	56.0841		0.221163	0.539633	0.736636
CaM4_05p1	G05	0.52545		43.8706	54.7957		0.0903831		0.717827
CaM4_06p1	G06	0.857428		66.2439	31.3017				1.59699
CaM2_01p1	H01	1.10537	0.360644	63.6135	32.292	0.0588914		2.50228	0.067326
CaM2_02p1	H02	1.04432	0.334019	60.8891	35.9906	0.0303713	0.0841929	1.60283	0.0245864
CaM2_03p1	H03	1.12023	0.334853	68.2757	30.201	0.027815			0.0404389
CaM2_04p1	H04	1.14938	0.341315	70.856	27.6021	0.0296409			0.021601
CaM2_05p1	H05	1.19513	0.379878	68.1908	30.0759	0.0458926			0.112431
CaM2_06p1	H06	1.17479	0.360236	67.3065	31.0078	0.0311228	0.0906843		0.0288889
CaM2_07p1	H07	1.19189	0.357018	73.7734	24.5761	0.0309061			0.070709
CaM2_08p1	H08	1.12164	0.368032	65.3129	33.0497	0.0402229			0.107566
CaM2_09p1	H09	1.19186	0.377601	72.9768	25.377	0.0292616			0.0475549
CaM2_10p1	H10	1.11018	0.369	66.3162	32.0772	0.0347775			0.0926414
CaM3_01p1	I01	0.73558		58.503	40.3304			0.192873	0.238164
CaM3_02p1	I02	1.08331	0.401006	73.7708	24.2619			0.0455821	0.437418
CaM3_03p1	I03	0.601046		50.3105	48.7688			0.196029	0.123608
CaM3_04p1	I04	0.957062		66.886	31.1442			0.932225	0.0805279
CaM3_05p1	I05	1.55253		91.187	5.64497			0.782324	0.83316
CaM3_06p1	I06	1.60065		79.5554	16.0253				2.81868
CaM3_07p1	I07	1.79332	0.293278	89.4765	7.81848		0.0472962		0.571092
CaM3_08p1	I08	1.18791	0.208573	80.5607	17.9028				0.140024

## Sheet: Ci
S7 Table: Relative contents of individual glucosinolates (%). Glucosinolate content (determined as μmol per gram dry weight, S6 Table) is represented as percentage of total glucosinolate content. Cardamine impatiens
sample		content in %
		1-methylethyl	3-butenyl	4-pentenyl	I3M	4MOI3M
CiM2_01p1	A01	1.60995	2.24579	93.9737	2.17059
CiM1_01p1	B01	0.576413	90.9829	0.80088	7.63976
CiM1_02p1	B02	0.415326	92.3107	0.844032	6.42992
CiM1_03p1	B03	0.227966	90.5392	0.821776	8.4111
CiM1_04p1	B04	0.528744	89.5063	0.881066	9.08385
CiM1_05p1	B05	0.628258	90.9844		8.38733
CiM1_06p1	B06	0.219608	94.5643		5.21612
CiM3_01p1	C01		97.3532	0.998367	1.64847
CiM3_02p1	C02		97.6875	0.763052	1.38561	0.16381
CiM3_03p1	C03		96.5093		3.03682	0.453851
CiM3_04p1	C04		97.1392	0.859193	2.00159
CiM3_05p1	C05		96.8676	0.941227	2.05517	0.136011
CiM3_06p1	C06		95.5954		3.78413	0.620508

## Sheet: Cp
S7 Table: Relative contents of individual glucosinolates (%). Glucosinolate content (determined as μmol per gram dry weight, S6 Table) is represented as percentage of total glucosinolate content. Cardamine pratensis
sample		content in %
		1-methylethyl	2-methylpropyl	1-methylpropyl	1-(OHmethyl)ethyl	1-(OHmethyl)propyl	2-(OHmethyl)butyl	3-(OHmethyl)pentyl	benzyl	I3M	4OHI3M	4MOI3M	1MOI3M
CpL2_01p1	A01						0.523514	94.316		3.15536	0.107768	1.89739
CpL2_02p1	A02						0.347458	95.6324		2.67044	0.824445	0.525252
CpL1_01p1	B01						0.618838	96.4507		2.93043
CpL1_02p1	B02						0.532642	94.5316		4.93578
CpL1_03p1	B03							97.1589		2.84109
CpL1_04p2	B04						0.832402	98.1133		0.940921	0.113332
CpL1_05p1	B05						0.570427	97.9665		1.39802	0.0650947
CpL3_01p1	C01						0.728591	96.6059		2.4204	0.0933975	0.151682
CpL3_02p1	C02							98.3744		1.40821		0.21737
CpL3_03p1	C03						0.280141	97.8291		1.73002	0.0904828	0.070238
CpL3_04p1	C04						0.185807	98.4806		1.11963	0.055507	0.158435
CpL5_01p1	D01			2.90128			1.05103	79.9191		15.8949		0.233666
CpL5_02p1	D02						0.629441	98.9462		0.424392
CpL5_03p1	D03						0.314066	99.0784		0.432586		0.174988
CpL8_01p1	E01						0.408206	97.3731		2.21871
CpL8_02p1	E02						2.0282	97.6656		0.306175
CpL8_03p1	E03						1.14166	98.2921		0.566194
CpL8_04p1	E04			3.2051			0.330958	95.7498		0.714191
CpL7_01p1	F01	3.81201	0.593377	93.0016						2.59304
CpL7_02p1	F02	3.55764	0.721614	93.6609						2.05982
CpL7_03p1	F03	4.46593	0.673902	93.2874						1.57275
CpL7_04p1	F04	3.35628	0.245048	87.5806						8.81806
CpL7_05p1	F05	2.93256	0.212162	95.0501						1.80514
CpL4_01p1	G01							94.7976		4.75793		0.444516
CpL4_02p1	G02							95.8274		3.93528		0.237277
CpL4_03p1	G03							95.793		4.20696
CpL4_04p1	G04							97.6291		2.31233		0.0586215
CpL4_05p1	G05							97.1749		2.54981		0.27532
CpL4_06p1	G06							88.2399		10.0391		1.721
CpL6_01p1	H01	2.59444	0.612194	91.0332						5.7602
CpL6_02p1	H02	3.19804	0.560249	86.1237						10.118
CpL6_03p1	H03	4.78688	1.14057	86.4281						7.64442
CpL9_01p1	I01						0.663052	93.2656		5.94732			0.124067
CpL9_02p1	I02						0.472712	93.3429		5.77531		0.114402	0.294712
CpL9_03p1	I03						0.73788	94.6511		4.50277			0.108232
CpM2_01p1	J01	1.5653		77.5303		0.50101			17.5492	2.85425
CpM2_02p1	J02	1.63605		78.358		0.509377			16.5752	2.92133
CpM2_03p1	J03	1.54613		78.4015		0.441746			17.1568	2.4538
CpM2_04p1	J04	1.57821		81.3405		0.429647			14.3479	2.30366
CpM2_05p1	J05	2.14227		77.3357		0.674185			17.4063	2.44152
CpM2_06p1	J06	1.66051		77.3067		0.58465			17.5723	2.87577
CpM2_07p1	J07	2.14147		82.9654		0.424775			12.8291	1.63923
CpM2_08p1	J08	1.52526		81.2217		0.416312			14.7917	2.04505
CpM2_09p1	J09	1.84015		80.4389		0.493282			15.0549	2.1728
CpM3_01p1	K01	1.77823		77.474		0.713488			11.9249	8.10937
CpM3_02p1	K02	1.27156		66.7605		0.807634			19.1608	11.9995
CpM3_03p1	K03	1.80579		82.0792		0.666209			9.63961	5.80917
CpM3_04p1	K04	1.49344		76.9841					15.6103	5.91222
CpM3_05p1	K05	1.57633		76.6341		0.91468			15.2611	5.61379
CpM3_06p1	K06	1.65938		74.4953		0.854315			14.7039	8.28704
CpM1_01p1	L01	1.79408		90.3397	0.146799				6.45091	1.26851
CpM1_02p1	L02	1.54758		92.3969	0.119216				5.00879	0.927508
CpM1_03p1	L03	1.73071		92.6781					5.10758	0.483638
CpM1_04p1	L04	2.01321		73.9064					22.4022	1.67815

## Sheet: Ds
S7 Table: Relative contents of individual glucosinolates (%). Glucosinolate content (determined as μmol per gram dry weight, S6 Table) is represented as percentage of total glucosinolate content. Descurainia sophia
sample		content in %
		1-methylethyl	2-propenyl	3-butenyl	benzyl	4MOI3M
DeM1_01p1	A01		99.5465	0.397705		0.0557817
DeM1_02p1	A02		99.21	0.548463		0.241529
DeM1_03p1	A03	0.152403	99.3353	0.38475		0.127523
DeM1_04p1	A04		98.4109	1.28987		0.299247
DeH2_01p1	B01		98.8526	0.672488	0.161419	0.313447
DeH1_01p1	C01		97.6752	1.29672	0.785417	0.242675

## Sheet: Hm
S7 Table: Relative contents of individual glucosinolates (%). Glucosinolate content (determined as μmol per gram dry weight, S6 Table) is represented as percentage of total glucosinolate content. Hesperis matronalis
sample		content in %
		4-OHbenzyl	3,4-diOHbenzyl	4-apiosyloxybenzyl	4-apiosyloxy-3-OHbenzyl
HmL1_01p2	A01		14.2259	2.11485	83.6593
HmL1_02p2	A02			4.23217	95.7678
HmL1_03p1	A03	0.761084		2.24329	96.9956
HmL1_04p1	A04		5.79931	2.84418	91.3565
HmL3_01p1	B01	0.98695		3.11982	95.8932
HmL3_02p1	B02	1.29911		2.67861	96.0223
HmL3_03p1	B03			3.33797	96.662
HmL3_04p1	B04			0.855393	99.1446
HmL4_01p1	C01	2.58367		12.5285	84.8878
HmL4_02p1	C02		20.3518	3.9266	75.7216
HmL4_03p1	C03		10.3051	1.38688	88.3081
HmL7_01p1	D01			1.34842	98.6516
HmL7_02p1	D02			2.70234	97.2977
HmL7_03p1	D03			1.68961	98.3104
HmL8_01p1	E01				100
HmL8_02p1	E02			4.1341	95.8659
HmL2_01p1	F01			4.25219	95.7478
HmL2_02p1	F02			3.28392	96.7161
HmL2_03p1	F03			9.26579	90.7342
HmL2_04p1	F04			1.10429	98.8957
HmL6_01p1	H01			3.22363	96.7764
HmL6_02p1	H02			4.63799	95.362
HmL6_03p1	H03			2.82953	97.1705
HmM4_01p1	I01			4.18742	95.8126
HmM4_02p1	I02			4.65439	95.3456
HmM4_03p1	I03			4.90135	95.0987
HmM5_01p1	J01			1.16169	98.8383
HmM5_02p1	J02		2.73241	0.524504	96.7431
HmM3_01p1	K01			3.07203	96.928
HmM3_02p1	K02			2.82986	97.1701
HmM3_03p1	K03			3.94367	96.0563
HmM3_04p1	K04			2.82522	97.1748
HmM3_05p1	K05			3.90152	96.0985
HmM6_01p1	L01			2.49822	97.5018
HmM6_02p1	L02			3.52201	96.478
HmM6_03p1	L03			2.84883	97.1512
HmM6_04p1	L04			2.65537	97.3446
HmM6_05p1	L05			6.52607	93.4739
HmM6_06p1	L06			4.72833	95.2717
HmM2_01p1	M01			4.62412	95.3759
HmM2_02p1	M02	0.899094		4.88096	94.2199
HmM2_03p1	M03			3.21698	96.783
HmM2_04p1	M04	1.0057		4.57579	94.4185
HmM2_05p1	M05			5.08795	94.9121
HmM2_06p1	M06	1.01192		5.29529	93.6928
HmM1_01p1	N01			1.94951	98.0505
HmM1_02p1	N02				100
HmM1_03p1	N03	0.924493		7.01031	92.0652
HmM1_04p1	N04			1.92301	98.077
HmM1_05p1	N05			1.33756	98.6624
HmM1_06p1	N06		0.450655	1.869	97.6803
HmM1_07p1	N07			1.69328	98.3067
HmM1_08p1	N08			2.49451	97.5055

## Sheet: Ld
S7 Table: Relative contents of individual glucosinolates (%). Glucosinolate content (determined as μmol per gram dry weight, S6 Table) is represented as percentage of total glucosinolate content. Lepidium draba
sample		content in %
		4MTB	4MSOB	5MSOP	4MSOOB	4-OHbenzyl	I3M	4MOI3M
LdL2_01p1	A01		75.2685			24.2385	0.220643	0.272376
LdL2_02p1	A02		85.2279			13.728	0.0857272	0.958318
LdL2_03p1	A03		75.6998			22.9801		1.32007
LdL6_01p1	B01	0.680998	75.995	0.313888	0.178612	22.385	0.0814818	0.365112
LdL6_02p1	B02		74.1633	0.319666	0.147617	24.9052	0.0611308	0.403107
LdL6_03p1	B03		56.4042	0.280093		42.7159		0.599813
LdL6_04p1	B04		60.4398	0.267504		38.5449	0.0808723	0.666906
LdL11_01p1	C01	0.725571	86.8935		0.244496	11.9375	0.038092	0.160885
LdL11_02p1	C02	0.135884	84.1213		0.225256	15.3568	0.0746122	0.0861541
LdL11_03p1	C03		75.2417		1.5915	23.1668
LdL1_01p1	D01	3.54104	70.592	0.0657833	1.14545	24.2113	0.131794	0.31261
LdL1_02p1	D02	1.95637	73.743	0.0789956	1.62649	22.165	0.0774036	0.352755
LdL1_03p1	D03	1.8493	79.3046	0.148663	2.31387	16.1464	0.0633254	0.173836
LdL1_04p1	D04	1.91264	73.5082	0.117489	3.07362	21.1078	0.0811706	0.199082
LdL8_01p1	E01	1.63463	61.8023		11.8464	24.497	0.0474176	0.172285
LdL8_02p1	E02	0.723292	70.0151		3.54571	25.6148		0.101086
LdL8_04p2	E03	1.69323	75.9121		3.9092	18.238	0.0877834	0.159673
LdL14_01p1	F01	7.792	74.1112		1.801	16.0619		0.233851
LdL14_02p1	F02	6.47105	78.0333		1.67241	13.7177		0.105553
LdL14_03p1	F03	5.69791	77.1695		1.08046	15.9328		0.119333
LdL7_01p1	G01	0.148515	90.9893	0.228515	0.417904	8.11588		0.0998426
LdL7_02p1	G02		77.8866	0.167232	0.323673	21.4556	0.0190208	0.147943
LdL7_03p1	G03		76.5368	0.272991	0.280453	22.5459	0.0978699	0.265897
LdL7_04p1	G04		74.3588	0.17965	0.276912	25.0597	0.0193099	0.10567
LdL10_01p1	H01	0.81017	80.3196		3.71787	15.052	0.0476993	0.0526337
LdL10_02p1	H02	0.335453	75.0294		4.69918	19.8374		0.098628
LdL10_03p1	H03	0.678932	77.3457		0.927944	20.6288	0.141352	0.277192
LdL3_01p1	I01	0.17775	79.6278	0.0955786	0.596035	18.9787	0.239791	0.284331
LdL3_02p1	I02		71.8197	0.13394	1.49284	25.0759	1.31936	0.158263
LdL3_03p1	I03		77.0776	0.0897183	0.973024	21.5986	0.170852	0.0902183
LdL3_04p1	I04	0.192639	80.4125	0.120036	0.961636	18.0763	0.0853592	0.151508
LdL3_05p1	I05	0.262678	82.82	0.118113	2.52492	13.7654	0.0419916	0.466987
LdL3_06p1	I06	0.0961124	86.5751	0.118581	1.85141	11.1654	0.0536344	0.139689
LdL3_07p2	I07	0.116864	83.188	0.139013	1.00698	15.1482	0.047432	0.35343
LdL4_01p1	J01	1.39869	63.9903	0.151361	0.223359	33.9663	0.144748	0.125197
LdL4_02p1	J02	0.25966	63.6545	0.172446	0.227563	35.507	0.0610603	0.117779
LdL4_03p1	J03	0.897438	66.1929	0.156689	0.202153	32.2116	0.141541	0.197767
LdL4_04p1	J04	1.00861	65.5611	0.148228	0.196698	32.8494	0.142108	0.0938536
LdL5_01p1	K01	13.1825	56.5116	0.125894	0.17342	29.6936	0.106525	0.206384
LdL5_02p1	K02	13.0643	52.9391	0.138328	0.238361	33.1605	0.232054	0.227336
LdL5_03p1	K03	10.8042	62.7821	0.123591	0.194511	25.7428	0.258333	0.0944185
LdL5_04p1	K04	11.5192	49.4547	0.116201	0.171218	38.3851	0.230133	0.123487
LdL9_01p1	L01	0.348715	67.7187			31.5572	0.315158	0.060185
LdL9_02p1	L02	0.499739	71.3587		0.199176	27.5827	0.29204	0.0676643
LdL9_03p1	L03	0.211879	71.0397			28.411	0.258556	0.0789203
LdL13_01p1	M01		76.3231			23.1989	0.105918	0.372042
LdL13_02p1	M02	17.9613	60.2673			21.2035	0.141012	0.42695
LdL12_01p1	N01	0.582931	74.2673		10.2131	14.9367
LdL12_02p1	N02	0.797563	74.8611		9.52211	14.7361	0.047352	0.0357799
LdL12_03p1	N03	1.74254	77.4312		5.34874	15.436	0.0414426
LdM4_01p1	O01		88.7788		1.18895	9.94913	0.0397528	0.0433341
LdM4_02p1	O02	1.1804	86.6735		1.98409	9.99943	0.0585867	0.103964
LdM4_03p1	O03	4.56161	86.9139		1.00837	7.30067	0.0454531	0.169957
LdM4_04p1	O04	2.87412	82.1727		1.28622	13.433	0.0730747	0.160802
LdM3_01p1	P01	1.10546	77.8523		1.95343	18.9381	0.0799453	0.0707571
LdM3_02p1	P02	1.78768	74.9447		1.18509	21.9355	0.0727374	0.0742449
LdM3_03p1	P03	0.769087	73.9794		1.18005	23.8686	0.10582	0.0971068
LdM3_04p1	P04	0.623859	73.8707		0.505665	24.6664	0.154128	0.179284
LdM3_05p1	P05	0.66497	81.4527		0.720549	16.9028	0.101767	0.157243
LdM3_06p1	P06		76.9766		1.24581	21.5047	0.147852	0.125033
LdM3_07p1	P07		69.2476		3.39351	27.1482	0.112202	0.0985083
LdM5_01p1	Q01	17.9553	53.8166		0.836368	27.3247		0.0669004
LdM5_02p1	Q02	29.1514	42.423		0.57788	27.749		0.0987021
LdM5_03p1	Q03	9.01349	58.6778		1.09015	31.1291		0.0895371
LdM5_04p1	Q04	28.0525	35.7582		0.886343	35.1191		0.183982
LdM5_05p1	Q05	13.623	51.8749		0.506817	33.9253		0.0700911
LdM5_06p1	Q06	12.3775	55.5276		0.582781	31.434		0.0781438
LdM5_07p1	Q07	8.09456	59.083		0.742125	32.0067		0.0735317
LdM1_01p1	R01	0.186499	73.9044	0.187864	1.35682	24.3329	0.0211931	0.0102888
LdM1_10p1	R02	0.353508	70.3415		2.90977	26.3403	0.054863
LdM1_02p1	R03	0.617543	71.6202	0.196197	0.684205	26.8559	0.0188772	0.00713929
LdM1_03p1	R04	0.608632	73.8198	0.154656	1.21671	24.1327	0.0453215	0.0221668
LdM1_04p1	R05	0.340971	70.6383	0.18326	0.639827	28.1277	0.0398554	0.0300504
LdM1_05p1	R06	0.766217	72.3646	0.171311	0.690556	25.9533	0.0417849	0.0123058
LdM1_06p1	R07	0.275443	75.2264	0.168898	0.537238	23.7427	0.0385745	0.0107497
LdM1_07p1	R08	1.41541	70.6217	0.172702	0.270422	27.4555	0.0530091	0.0112008
LdM1_08p1	R09	0.506421	77.0748	0.174995	0.524206	21.677	0.0268683	0.0156554
LdM1_09p1	R10		68.7894	0.14871	4.11168	26.9115	0.0191756	0.0195796
LdM2_01p1	S01		72.7418		0.428509	26.4885	0.123348	0.217846
LdM2_02p1	S02		74.5252		0.321869	24.7612	0.119687	0.272068
LdM2_03p1	S03		79.1092		0.544246	20.0391	0.0833416	0.224097
LdM2_04p1	S04		79.7809		0.376011	19.5033	0.0846423	0.255138
LdM2_05p1	S05		74.8577		0.278864	24.5252	0.104943	0.233369
LdM2_06p1	S06		73.6825		0.42264	25.5401	0.131111	0.223617

## Sheet: Lr
S7 Table: Relative contents of individual glucosinolates (%). Glucosinolate content (determined as μmol per gram dry weight, S6 Table) is represented as percentage of total glucosinolate content. Lunaria rediviva
sample		content in %
		1-methylethyl	1-methylpropyl	4MSOB	5MSOP	6MSOH	7MSOH	8MSOO	9MSON	5MSOOP	4-OHbenzyl	I3M	4OHI3M	4MOI3M
LrL2_01p1	A01			2.87026	63.8203	6.94417	9.15636	12.3493					4.8596
LrL2_02p1	A02	0.668296		3.45959	70.7469	5.95205	8.06669	8.36474					2.7417
LrL2_03p1	A03			2.25597	76.7821	5.772	8.42429	5.77842					0.987191
LrL2_04p1	A04			2.52511	75.8994	5.98338	7.98353	6.31601					1.29257
LrL2_05p1	A05			2.51238	60.18	7.35673	11.156	13.7248					4.94239	0.127727
LrL2_06p1	A06			2.53345	64.5356	6.3004	9.42544	14.2142					2.99095
LrL4_01p1	B01			2.34153	60.652	7.57827	8.70275	18.1321	0.347636				2.14588	0.0997945
LrL4_02p1	B02			2.38073	60.7143	8.29398	9.98264	16.7238	0.330365				1.43851	0.13567
LrL4_03p1	B03		1.78396	2.32534	62.6474	7.85993	8.98395	13.8498	0.248593	1.39921			0.901789
LrL1_01p1	C01			3.14027	68.8764	6.66277	7.59425	8.16368					5.56264
LrL1_02p1	C02	8.10774		2.44667	56.9996	6.76487	9.62006	9.8104					5.47853	0.772172
LrL1_03p1	C03			1.57166	64.9981	6.55059	11.1911	13.0358					1.81113	0.841687
LrL1_04p1	C04	5.36576		3.53703	61.1241	6.7434	8.59238	8.72987					5.45479	0.452687
LrL1_05p1	C05			0.558288	43.1805	18.7607	21.9459	10.7769					4.59901	0.178595
LrL1_06p1	C06	0.789198		2.67386	62.9251	6.72679	8.18335	9.07508					7.25288	2.37375
LrL5_01p1	D01		1.98818	2.83918	57.5764	7.16117	10.2959	17.6077	0.398192	1.84717			0.286069
LrL5_02p1	D02		1.27538	3.64634	55.4652	8.35944	11.1022	18.5121	0.305857	1.13712			0.196305
LrL5_03p1	D03		0.486239	1.73528	62.709	7.3947	10.4136	16.2613	0.451834	0.449732			0.0983263
LrL6_01p1	E01		0.428222	3.24266	65.4474	7.29563	8.48218	14.1909	0.325172				0.587793
LrL6_02p1	E02		1.18872	2.29046	63.4601	7.12987	8.69023	15.5477	0.265896	1.06707			0.359966
LrL6_03p1	E03		1.73579	2.85879	62.0583	7.30723	8.29757	15.0016	0.337072	1.91897		0.058301	0.426386
LrL3_01p1	F01		2.20375	2.34064	57.3071	7.47007	9.58231	16.7252	0.262721	2.20875			1.89948
LrL3_02p1	F02		0.902882	1.80954	63.0027	6.96118	9.95769	14.5224	0.337606	0.801402			1.70465
LrL3_03p1	F03			2.10223	64.5763	7.29584	9.39005	14.3071	0.267341	0.297859			1.76328
LrL8_01p1	G01		8.01379	1.80628	53.0874	7.08458	8.7763	14.6824		6.54928
LrL8_02p1	G02		1.77393	2.41785	61.4244	7.49789	9.22473	14.9998	0.17743	2.4138				0.0701598
LrL8_03p1	G03		9.38909	2.39519	52.5861	5.55966	7.56807	9.88188		12.62
LrL7_01p1	H01		0.66147	2.40129	57.2755	9.06794	11.1315	18.2333		0.326745			0.902241
LrL7_02p1	H02		0.754947	2.05025	57.5014	7.80149	10.1326	20.2685	0.342651	0.369281		0.0725137	0.706374
LrM1_01p1	I01	0.54013		3.32765	65.3502	6.12972	8.17808	12.6314					3.60048	0.242341
LrM1_02p1	I02	0.907065		3.88343	69.731	5.3789	7.37584	9.69621					2.70306	0.32448
LrM1_03p1	I03	0.41819		1.35007	63.7011	6.94971	10.2403	15.3465					1.89588	0.0982648
LrM1_04p1	I04	0.338925		2.82786	60.2064	6.65481	9.22693	13.5241					6.88188	0.339142
LrM1_05p1	I05	8.43564		1.88937	55.021	5.45717	8.49629	13.5694					6.79229	0.338784
LrM1_06p1	I06	0.33868		2.89548	61.2083	6.60266	9.1777	13.8396					5.65646	0.281151
LrM5_01p1	J01			2.81611	70.1261	4.71413	7.77981	13.464	0.690637					0.409197
LrM5_02p1	J02		22.8543	1.61626	48.3519	2.34858	3.56699	4.94764		16.3143
LrM5_03p1	J03		4.36793	2.04959	58.0439	5.47389	9.41154	16.6745	0.528321	3.2625				0.187856
LrM5_04p1	J04		24.6124	1.54535	43.5967	2.65319	4.18131	6.28881		17.0236				0.0985626
LrM5_05p1	J05		0.932041	2.837	69.394	4.73893	7.88533	12.8172	0.503584	0.740272				0.151662
LrM5_06p1	J06			2.74945	69.6234	4.90875	7.66063	14.4216	0.636193
LrM4_01p1	K01		0.597103	2.65859	75.4068	5.77696	7.26264	6.84646		1.34366				0.107804
LrM4_02p1	K02		6.89426	2.03789	54.5882	5.33972	6.35808	6.14019		18.4985				0.143202
LrM4_03p1	K03		6.79641	4.36688	59.1605	3.2499	3.31811	3.36775		19.1035				0.636916
LrM4_04p1	K04		7.06784	2.34982	60.7636	5.96686	7.86265	10.3146	0.179516	5.16548				0.32962
