# Supplementary material for: Glucosinolate diversity in seven field-collected Brassicaceae species
Source: PLoS One. 2025 Nov 13;20(11):e0336172. doi: 10.1371/journal.pone.0336172 (PMC12614607; doi:10.1371/journal.pone.0336172)
Supplement: S9 Table — (XLSX) [file pone.0336172.s009.xlsx]

## Sheet: Tabelle1
S9 Table: Plant Barcode sequences
Cardamine amara	TGCGCCCCAAGCCTTCTGGCCGAGGGCACGTCTGCCTGGGTGTCACAAATCGTCGTCCCTCTCATCCTTTTAGGACGTGGGACGGAAGCTGGTCTCCCGTGTGTTACCGCACGCGGTTGGCCAAAATCCGAGCTAAGGACGCCGAGAGCGTCACGACATGCGGTGGTGAACTAAAGCCTCTTCGTATYGTCGGTCGTTCTTGTCCATAAGCTCTCGATGACCCAAAGTCCTCAAAGCGACCCCAGGTCAGGCGGGATCACCCGCTGAGTTTAAGCATATCAATAAGCGGAGGAGAAGAAACTAACAAGGATTCCCTTAGTAACGGCGAGCGAACCGGGAAGAGCCCAGCTTGAAAATCGGATGTCTTCGACGTTCGA
Cardamine impatiens	TGCAGAATCCCGTGAACCATCGAGTCTTTGAACGCAAGTTGCGCCCCAAGCCTTCTGGCCGAGGGCACGTCTGCCTGGGTGTCACAAATCGTCGTCCCTCTCATCCTTTGCGGATATGGGACGGAAGGTGGTCTCCCGTGTGTTACCGCACGCGGTTGGCCAAAATCCGAGCTAAGGACGCCAAGAGCGTCACGACATGCGGTGGTGAATTAAAGCCTCTTCGTATCGTCGGTCGTTCTTGTCCAGAAGCTCTCGATGACCCAAAGTCCTCAAAGCGACCCCAGGTCAGGCGGGATCACCCGCTGAGTTTAAGCATATCAATAAGCGGAGGAGAAGAAACTAACAAGGATTCCCTTAGTAACGGCGAGCGAACCGGGAAGAGCCCAGCTTGAAAATCGG…
Cardamine pratense	CCTTCTGGCCGAGGGCACGTCTGCCTGGGTGTCACAAATCGTCGTCCCTCTCATCCTTTTAGGACGTGGGACGGAAGTTGGTCTCCCGTGTGTTACCGCACGCGGTTGATCAAAATCCGAGCTAAGGACGCCGAGAGCGTCATGACATGCGGTGGTGAATTAAAGCCTCTTCGTATCGTCGGTCGTTCCAGTCCATAAGCTCTCTTGATGACCCAAAGTCCTCAAAGCGACCCCAGGTCAGGCGGGATCACCCGCTGAGTTTAAGCATATCAATAAGCGGAGGAGAAGAAACTAACAAGGATTCCCTTAGTAACGGCGAGCGAACCGGGAAGAGCCCAGCTTGAAAATCGGATGTCTTCGACGTTCGA
Descurainia sophia	TGCAGAATCCCGTGAACCATCGAGTCTTTGAACGCAAGTTGCGCCCCAAGCCTTCTGGCCGAGGGCACGTCTGCCTGGGTGTCACAAATCGTCGTCCcCCCAATCCTTTACGGATAATGGGACGGAAGCTGGTCTCCCGTGTGTTACCGCACGCGGTTGGCCAAAATCCGAGCCAAGGATGCCTTGAGCGTTCCGACATGCGGTGGTGAGTTTAACAAGCTGCTTTATATGTTGGTCGTTCTTGTCCGAAAGCTCTTGATGACCCAAAGTCTCCAAAGCGACCCCAGGTCAGGCGGGATTACCCGCTGAGTTTAAGCATATCAATAAGCGGAGGAAAAGAAACTAACAAGGATTCCCTTAGTAACGGCGAGCGAACCGGGAAGAGCCCAGCTTGAAAAT…
Hesperis matronalis, variant 1	TCGAGTCTTTGAACGCAAGTTGCGCCCCAAGCCTTCTGGCCGAGGGCACGTCTGCCTGGGTGTCACAAACCGTCGTCCCCCTCATCCTTTACGGATACGGGACGGAAGCTGGTCTCCCGTGTGTTACCGCACGCGGTTGGCCGAAATCCGAGCTCAGGACGCCTGGAGCGTCTCGGCATGCGGTGGCGAATACAAACCTCGTCGTACGGCCGRCCGCTCCTGTCCGAAAGCTCCTTACGACCCACAGAGTCCTCAACGCGACCCCAGGTCAGGCGGGATCACCCGCTGAGTTTAAGCATATCAATAAGCGGAGGAAAAGAAACTAACAAGGATTCCCTTAGTAACGGCGAGCGAACCGGGAAGAGCCCAGCTTGAAAATCGGACGTCTTCGGCGTTCGA
Hesperis matronalis, variant 2	TGCAGAATCCCGTGAACCATCGAGTCTTTGAACGCAAGTTGCGCCCCAAGCCTTCTGGCCGAGGGCACGTCTGCCTGGGTGTCACAAACCGTCGTCCCCCTCATCCTTTATGGATATGGGACGGAAGCTGGTCTCCCGTGTGTTACCGCACGCGGTTGGCCGAAATCTGAGTTCAGGACGCCTGGAGCGTCTCGGCATGCGGTGGCGAATACAAATCTCGTCGTACGGCCGGCCGCTCCTGTCCGAAAGCTCCTTATGACCCACAGAGTTTCTCAACGCGACCCCAGGTCAGGCGGGATCACCCGCTGAGTTTAAGCATATCAATAAGCGGAGGAAAAGAAACTAACAAGGATTCCCTTAGTAACGGCGAGCGAACCGGGAAGAGCCCAGCTTGAAAAT…
Lepidium draba	TGCAGAATCCCGTGAACCATCGAGTCTTTGAACGCAAGTTGCGCCCCAAGCCTTCTGGCCGAGGGCACGTCTGCCTGGGCGTCACAAATCGTCGTCCCCCTCAATTCTTTTGCGGGTATTGGACGGAAGCTGGTCTCCCGTGTGTTACCGCACGCGGTTGGCCAAAATATGAGTTAAGGATGCGTGGAGCGTCCCGACATGCGGTGGTGAACTCAAGCCTCTTCATATAGTCGGTCGTTCCTATCCGAAAGCTCTCGATGACCCAATGTCCTCAAAGCGACCCCAGGTCAGGCGGGATCACCCGCTGAGTTTAAGCATATCAATAAGCGGAGGAAAAGAAACTAACAAGGATTCCCTTAGTAACGGCGAGCGAACCGGGAAGAGCCCAGCTTGAAAATC…
Lunaria rediviva	TGCGCCCCAAGCCTTTTGGCCGAGGGCACGTCTGCCTGGGTGTCACTAATCGTCGTCCCCCATCCTTTTTGGATTTGGGACGGAAACTGGTGTCCCGTGTGTTACCACACCCGGTTTGCCAAAATCCGAGCAAAGGACGTGAGGAGCGTCTCGACATGCGGTGGTGAAATTAAGCCTCGTCTTATTGTTGGTCGTTCCTGTCCGGATGCTTTAGATGACCCAAACTTCTCAATGCGACCCCAGGTCAGGCGGGATCACCCGCTGAGTTTAAGCATATCAATAAGCGGAGGAAAAGAAACTAACAAGGATTCCCTTAGTAACGGCGAGCGAACCGGGAAAAGCCCAGCTTGAAAATCGGACGTCTTCGGCGTTCGA
