# Supplementary material for: Glucosinolate diversity in seven field-collected Brassicaceae species
Source: PLoS One. 2025 Nov 13;20(11):e0336172. doi: 10.1371/journal.pone.0336172 (PMC12614607; doi:10.1371/journal.pone.0336172)
Supplement: S10 Table — (XLSX) [file pone.0336172.s010.xlsx]

## Sheet: insects_checked
S10 Table: Sample table: Insect samples.
Identity Barcode Sequencing	Family	Order	Sample-ID	Collection date DDMMYY	Standort	Latitude	Longitude	Material	Host plant	Plant part
Agriopis marginaria	Geometridae	Lepidoptera	CpL3_01i1	04.06.21	DE_Volkmarode_BS	52.2892	10.6278	larva	Cardamine pratensis	stem
Anthocharis cardamine	Pieridae	Lepidoptera	CaM_i20.2	20.05.22	DE_Heidemuehle	51.091	13.856	2 larvae	Cardamine arenosa	-
Anthocharis cardamines	Pieridae	Lepidoptera	CaL2_01i1	04.06.21	DE_Volkmarode_BS	52.2917	10.6196	larva	Cardamine amara	silique
Anthocharis cardamines	Pieridae	Lepidoptera	CaL2_02i1	04.06.21	DE_Volkmarode_BS	52.2917	10.6196	larva	Cardamine amara	silique
Anthocharis cardamines	Pieridae	Lepidoptera	CaL2_03i1	04.06.21	DE_Volkmarode_BS	52.2917	10.6196	larva	Cardamine amara	silique
Anthocharis cardamines	Pieridae	Lepidoptera	CaL2_05i1	04.06.21	DE_Volkmarode_BS	52.2917	10.6196	larva	Cardamine amara	silique
Anthocharis cardamines	Pieridae	Lepidoptera	CpL3_04i1	04.06.21	DE_Volkmarode_BS	52.2892	10.6278	larva	Cardamine pratensis	stem
Archips xylosteana	Tortricidae	Lepidoptera	CpL3_02i1	04.06.21	DE_Volkmarode_BS	52.2892	10.6278	larva	Cardamine pratensis	flower
Beraea pullata	Beraeidae	Trichoptera	CaM3_i06	11.05.22	FR_Etang de Cernay	48.675	1.961	adult	Cardamine amara	cauline leaf
Bucculatrix ulmella	Bucculatricidae	Lepidoptera	ApM_i50	09.06.22	FR_Steinbach	47.828	7.145	pupa	Alliaria petiolata	-
Cnephasia asseclana	Tortricidae	Lepidoptera	CaM_i11	19.05.22	DE_Oelsen	50.815	13.921	larva	Cardamine amara	-
Cnephasia asseclana	Tortricidae	Lepidoptera	LdL2_01i1	19.05.21	DE_Watenbüttel_BS	52.312	10.4667	larva	Lepidium draba	open leaf bud
Cnephasia asseclana	Tortricidae	Lepidoptera	CaM3_i04	11.05.22	FR_Etang de Cernay	48.675	1.961	larva	Cardamine amara	cauline leaf
Cnephasia pasiuana	Tortricidae	Lepidoptera	LrM_i14	19.05.22	DE_Oelsen	50.815	13.921	larva	Lunaria rediviva	-
Cnephasia pasiuana	Tortricidae	Lepidoptera	LdM_i01	13.05.22	FR_IDEEV	48.716	2.159	larva	Lepidium draba	-
Conistra vaccinia	Noctuidae	Lepidoptera	LrM_i12	19.05.22	DE_Oelsen	50.815	13.921	larva	Lunaria rediviva	-
Conistra vaccinia	Noctuidae	Lepidoptera	LrM_i13	19.05.22	DE_Oelsen	50.815	13.921	larva	Lunaria rediviva	-
Conistra vaccinia	Noctuidae	Lepidoptera	LrM_i15	19.05.22	DE_Trebnitz	50.815	13.921	larva	Lunaria rediviva	-
Conistra vaccinia	Noctuidae	Lepidoptera	LrM_i30	25.05.22	DE_Dorfhain	50.927	13.573	larva	Lunaria rediviva	-
Diaphora mendica	Erebidae	Lepidoptera	HmL3_01i1	24.06.21	DE_Weststadt_BS	52.2475	10.4594	larva	Hesperis matronalis	cauline leaf
Diurnea lipsiella	Lypusidae	Lepidoptera	CpL1_05i1	10.05.21	DE_Volkmarode_BS	52.2892	10.6278	larva	Cardamine pratensis	cauline leaf
Dolerus gonager	Tenthredinidae	Hymenoptera	LdL3_07i1	01.06.21	DE_Salzgitter	52.1887	10.4192	larva	Lepidium draba	cauline leaf
Eidophasia messingiella	Plutellidae	Lepidoptera	HmM7_i13a	15.05.23	D_Breitenau	50.808	13.889	larva	Hesperis matronalis	-
Eidophasia messingiella	Plutellidae	Lepidoptera	HmM7_i13b	15.05.23	D_Breitenau	50.808	13.889	larva	Hesperis matronalis	-
Eidophasia messingiella	Plutellidae	Lepidoptera	LdL8_01i1	20.04.22	DE_Heidberg_BS	52.2218	10.5498	larva	Lepidium draba	open leaf bud
Eidophasia messingiella	Plutellidae	Lepidoptera	LdL8_03i1	20.04.22	DE_Heidberg_BS	52.2218	10.5498	larva	Lepidium draba	open leaf bud
Eidophasia messingiella	Plutellidae	Lepidoptera	LdL8_04i1	20.04.22	DE_Heidberg_BS	52.2218	10.5498	larva	Lepidium draba	open leaf bud
Eidophasia messingiella	Plutellidae	Lepidoptera	LrM_i32	25.05.22	DE_Dorfhain	50.927	13.573	pupa	Lunaria rediviva	-
Eidophasia messingiella	Plutellidae	Lepidoptera	CaM3_i01	10.05.22	FR_Etang de Cernay	48.675	1.961	larva	Cardamine amara	-
Eidophasia messingiella	Plutellidae	Lepidoptera	CaM3_i07	12.05.22	FR_Etang de Cernay	48.675	1.961	larva	Cardamine amara	-
Eidophasia messingiella	Plutellidae	Lepidoptera	CaM5_i01	xx.04.23	FR_Etang de Cernay	48.675	1.961	larva	Cardamine amara	-
Eidophasia messingiella	Plutellidae	Lepidoptera	CaM5_i02	xx.04.23	FR_Etang de Cernay	48.675	1.961	larva	Cardamine amara	-
Eidophasia messingiella	Plutellidae	Lepidoptera	CaM5_i04	xx.04.23	FR_Etang de Cernay	48.675	1.961	larva	Cardamine amara	-
not identified			CaM3_i05	11.05.22	FR_Etang de Cernay	48.675	1.961	adult	Cardamine amara	-
not identified			ChM1_i60	10.06.22	FR_Ferette	47.495	7.333	pupa	Cardamine heptaphylla	-
not identified			CaM_i20.1	20.05.22	DE_Heidemuehle	51.091	13.856	2 larvae	Cardamine arenosa	-
not identified			ApM_i24.1	20.05.22	DE_Priessnitzwasserfall	51.114	13.795	2 larvae	Alliaria petiolata	-
not identified			ApM_i22	20.05.22	DE_Heidemuehle	51.094	13.852	larva	Alliaria petiolata	-
Eidophasia messingiella	Plutellidae	Lepidoptera	LdL8_02i1	20.04.22	DE_Heidberg_BS	52.2218	10.5498	larva	Lepidium draba	open leaf bud
Eidophasia messingiella	Plutellidae	Lepidoptera	LrM5_i51	09.06.22	FR_Steinbach	47.828	7.135	pupa	Lunaria rediviva	-
Eidophasia messingiella	Plutellidae	Lepidoptera	CaM3_i03	11.05.22	FR_Etang de Cernay	48.675	1.961	larva	Cardamine amara	-
Eidophasia messingiella	Plutellidae	Lepidoptera	Oe3	03.05.22	A_Piburger See	47.197	10.887	adult	(in Austria)	-
not identified			Oe1	03.05.22	A_Piburger See	47.197	10.887	adult	(in Austria)	-
not identified			Oe4	03.05.22	A_Piburger See	47.197	10.887	adult	(in Austria)	-
Hemerobius micans	Hemerobiidae	Neuroptera	LrM5_i53	09.06.22	FR_Steinbach	47.828	7.135	larva	Lunaria rediviva	-
Incurvaria masculella	Incurvariidae	Lepidoptera	CaM3_i02	10.05.22	FR_Etang de Cernay	48.675	1.961	adult	Cardamine amara	-
Incurvaria masculella	Incurvariidae	Lepidoptera	Oe2	03.05.22	A_Piburger See	47.197	10.887	adult	(in Austria)	-
Incurvaria pectinea	Incurvariidae	Lepidoptera	Oe_I01	28.04.23	A_Piburger See	47.197	10.887	adult	(in Austria)	-
Lithax niger	Goeridae	Trichoptera	Oe_I05	28.04.23	A_Piburger See	47.197	10.887	adult	(in Austria)	-
Nemapogon granella	Tineidae	Lepidoptera	ApM_i24.2	20.05.22	DE_Priessnitzwasserfall	51.114	13.795	2 larvae	Alliaria petiolata	-
Nematopogon swammerdamella	Adelidae	Lepidoptera	Oe_I02	28.04.23	A_Piburger See	47.197	10.887	adult	(in Austria)	-
Operophtera brumata	Geometridae	Lepidoptera	CpL1_01i1	10.05.21	DE_Volkmarode_BS	52.2892	10.6278	larva	Cardamine pratensis	stem
Operophtera brumata	Geometridae	Lepidoptera	CpL1_04i1	10.05.21	DE_Volkmarode_BS	52.2892	10.6278	larva	Cardamine pratensis	cauline leaf
Operophtera brumata	Geometridae	Lepidoptera	HmL1_03i1	19.05.21	DE_Weststadt_BS	52.2475	10.4594	larva	Hesperis matronalis	cauline leaf
Orthosia gothica	Noctuidae	Lepidoptera	ApM_i21	20.05.22	DE_Heidemuehle	51.094	13.852	larva	Alliaria petiolata	-
Patania ruralis	Crambidae	Lepidoptera	CaM3_i08	12.05.22	FR_Etang de Cernay	48.675	1.961	larva	Cardamine amara	-
Patania ruralis	Crambidae	Lepidoptera	CaM3_i09	12.05.22	FR_Etang de Cernay	48.675	1.961	larva	Cardamine amara	-
Patania ruralis	Crambidae	Lepidoptera	CaM5_i03	xx.04.23	FR_Etang de Cernay	48.675	1.961	larva	Cardamine amara	-
Patania ruralis	Crambidae	Lepidoptera	Oe_I04	28.04.23	A_Piburger See	47.197	10.887	adult	(in Austria)	-
Phyllonorycter strigulatella	Gracillariidae	Lepidoptera	Oe_I03	28.04.23	A_Piburger See	47.197	10.887	adult	(in Austria)	-
Phyllonorycter strigulatella	Gracillariidae	Lepidoptera	Oe_I06	02.05.23	A_Marul Erlebnispfad	47.194	9.876	adult	(in Austria)	-
Phyllonorycter strigulatella	Gracillariidae	Lepidoptera	Oe_I07	02.05.23	A_Marul Erlebnispfad	47.194	9.876	adult	(in Austria)	-
Phyllonorycter strigulatella	Gracillariidae	Lepidoptera	Oe_I08	02.05.23	A_Marul Erlebnispfad	47.194	9.876	adult	(in Austria)	-
Plutella porrectella	Plutellidae	Lepidoptera	HmL4_01i1	20.04.22	DE_Weststadt_BS	52.2475	10.4594	larva	Hesperis matronalis	cauline leaf
Plutella porrectella	Plutellidae	Lepidoptera	HmM_i10	19.05.22	DE_Breitenau	50.808	13.889	pupa	Hesperis matronalis	-
Plutella porrectella	Plutellidae	Lepidoptera	HmL8_01i1	27.06.22	DE_Weststadt_BS	52.2475	10.4594	larva	Hesperis matronalis	cauline leaf
Plutella xylostella	Plutellidae	Lepidoptera	CiM3_i01	02.06.22	FR_Etang du Moulin a Renard Bievre	48.786	2.084	larva	Cardamine impatiens	-
Prays fraxinella	Praydidae	Lepidoptera	LrM5_i52	09.06.22	FR_Steinbach	47.831	7.129	pupa	Lunaria rediviva	-
Pristiphora pallidiventris	Tenthredinidae	Hymenoptera	ApM_i40	28.05.22	DE_Grafwegen	51.749	5.957	larva	Alliaria petiolata	-
Syrphus torvus	Syrphidae	Diptera	LrM_i31	25.05.22	DE_Dorfhain	50.927	13.573	larva	Lunaria rediviva	-
Syrphus vitripennis	Syrphidae	Diptera	ApM_i41	28.05.22	DE_Grafwegen	51.749	5.957	larva	Alliaria petiolata	-
Syrphus vitripennis	Syrphidae	Diptera	CiM_i23	20.05.22	DE_Priessnitzwasserfall	51.114	13.795	larva	Cardamine impatiens	-
Syrphus vitripennis	Syrphidae	Diptera	LrM_i16	19.05.22	DE_Trebnitz	52.534	14.218	larva	Lunaria rediviva	-
not identified			CpL3_05i1	04.06.21	DE_Volkmarode_BS	52.2892	10.6278	larva	Cardamine pratensis	stem
not identified			HmM5_01i1	16.06.21	DE_Breitenau	50.808	13.889	pupa	Hesperis matronalis	cauline leaf
not identified			HmM5_02i1	16.06.21	DE_Breitenau	50.808	13.889	pupa	Hesperis matronalis	cauline leaf
?	Plutellidae	Lepidoptera	Rhigognostis hufnagelii	19.06.22	FR_Montclus (Hautes-Alpes)	44.271	4.421	adult	(light trap of Thierry Varenne)	-
